# Supplementary material for: Anisotropy of CoII transferred to the Cr7Co polymetallic cluster via strong exchange interactions
Source: Chem Sci. 2018 Mar 7;9(14):3555–62. doi: 10.1039/c8sc00163d (PMC5934825; doi:10.1039/c8sc00163d)
Supplement: Supplementary file 2 [file SC-009-C8SC00163D-s002.cif]

# Electronic Supplementary Material (ESI) for Chemical Science.
# This journal is © The Royal Society of Chemistry 2018

####################################################################### 
# 
# This file contains crystal structure data downloaded from the 
# Cambridge Structural Database (CSD) hosted by the Cambridge 
# Crystallographic Data Centre (CCDC).
# 
# Full information about CCDC data access policies and citation 
# guidelines are available at http://www.ccdc.cam.ac.uk/access/V1 
# 
# Audit and citation data items may have been added by the CCDC. 
# Please retain this information to preserve the provenance of 
# this file and to allow appropriate attribution of the data. 
# 
#######################################################################

data_arepw1038
_database_code_depnum_ccdc_archive 'CCDC 1810773'
_audit_update_record             
;
2017-12-12 deposited with the CCDC.
2018-03-07 downloaded from the CCDC.
;
# start Validation Reply Form
_vrf_PLAT601_arepw1038           
;
PROBLEM: Structure Contains Solvent Accessible VOIDS of .        148 Ang3  
RESPONSE: 
No electrondensity was found in the voids. Squeeze software was used to 
calculate the number of electrons in the voids, obtaining only 1 electron. 
;
_vrf_PLAT910_arepw1038           
;
PROBLEM: Missing # of FCF Reflection(s) Below Th(Min) ...         11 Report
RESPONSE: 
 Reduction of beam stop mask did not yield significant
          improvement. Most of those missing strong reflections 
          appeared to be very strong and were treated as overflows.


;
# end Validation Reply Form

_audit_creation_date             2017-12-12
_audit_creation_method           
;
Olex2 1.2
(compiled 2017.08.10 svn.r3458 for OlexSys, GUI svn.r5381)
;
_shelxl_version_number           2014/6
_chemical_name_common            ?
_chemical_name_systematic        ?
_chemical_formula_moiety         
'C80 H144 Co Cr7 F8 O32, 0.25(C8 H8 N4), C4 H10 O'
_chemical_formula_sum            'C86 H162 Co Cr7 F8 N O33'
_chemical_formula_weight         2313.09
_chemical_absolute_configuration ad
_chemical_melting_point          ?
_chemical_oxdiff_formula         Cr7CoF8O32C80N1H100
loop_
_atom_type_symbol
_atom_type_description
_atom_type_scat_dispersion_real
_atom_type_scat_dispersion_imag
_atom_type_scat_source
C C 0.0033 0.0016 'International Tables Vol C Tables 4.2.6.8 and 6.1.1.4'
H H 0.0000 0.0000 'International Tables Vol C Tables 4.2.6.8 and 6.1.1.4'
Co Co 0.3494 0.9721 'International Tables Vol C Tables 4.2.6.8 and 6.1.1.4'
Cr Cr 0.3209 0.6236 'International Tables Vol C Tables 4.2.6.8 and 6.1.1.4'
F F 0.0171 0.0103 'International Tables Vol C Tables 4.2.6.8 and 6.1.1.4'
N N 0.0061 0.0033 'International Tables Vol C Tables 4.2.6.8 and 6.1.1.4'
O O 0.0106 0.0060 'International Tables Vol C Tables 4.2.6.8 and 6.1.1.4'

_shelx_space_group_comment       
;
The symmetry employed for this shelxl refinement is uniquely defined
by the following loop, which should always be used as a source of
symmetry information in preference to the above space-group names.
They are only intended as comments.
;
_space_group_crystal_system      tetragonal
_space_group_IT_number           79
_space_group_name_H-M_alt        'I 4'
_space_group_name_Hall           'I 4'
loop_
_space_group_symop_operation_xyz
'x, y, z'
'-x, -y, z'
'-y, x, z'
'y, -x, z'
'x+1/2, y+1/2, z+1/2'
'-x+1/2, -y+1/2, z+1/2'
'-y+1/2, x+1/2, z+1/2'
'y+1/2, -x+1/2, z+1/2'

_cell_length_a                   19.9066(6)
_cell_length_b                   19.9066(6)
_cell_length_c                   16.1991(9)
_cell_angle_alpha                90
_cell_angle_beta                 90
_cell_angle_gamma                90
_cell_volume                     6419.3(5)
_cell_formula_units_Z            2
_cell_measurement_reflns_used    5481
_cell_measurement_temperature    150.02(10)
_cell_measurement_theta_max      27.1120
_cell_measurement_theta_min      3.8210
_shelx_estimated_absorpt_T_max   ?
_shelx_estimated_absorpt_T_min   ?
_exptl_absorpt_coefficient_mu    0.768
_exptl_absorpt_correction_T_max  1.00000
_exptl_absorpt_correction_T_min  0.53625
_exptl_absorpt_correction_type   multi-scan
_exptl_absorpt_process_details   
;
CrysAlisPro 1.171.38.41 (Rigaku Oxford Diffraction, 2015)
Empirical absorption correction using spherical harmonics,
 implemented in SCALE3 ABSPACK scaling algorithm.
;
_exptl_absorpt_special_details   ?
_exptl_crystal_colour            'clear light green'
_exptl_crystal_colour_lustre     clear
_exptl_crystal_colour_modifier   light
_exptl_crystal_colour_primary    green
_exptl_crystal_density_diffrn    1.197
_exptl_crystal_density_meas      ?
_exptl_crystal_density_method    ?
_exptl_crystal_description       block
_exptl_crystal_F_000             2432
_exptl_crystal_size_max          0.4
_exptl_crystal_size_mid          0.4
_exptl_crystal_size_min          0.3
_exptl_transmission_factor_max   ?
_exptl_transmission_factor_min   ?
_diffrn_reflns_av_R_equivalents  0.0361
_diffrn_reflns_av_unetI/netI     0.0683
_diffrn_reflns_Laue_measured_fraction_full 0.996
_diffrn_reflns_Laue_measured_fraction_max 0.881
_diffrn_reflns_limit_h_max       23
_diffrn_reflns_limit_h_min       -25
_diffrn_reflns_limit_k_max       26
_diffrn_reflns_limit_k_min       -15
_diffrn_reflns_limit_l_max       21
_diffrn_reflns_limit_l_min       -20
_diffrn_reflns_number            15604
_diffrn_reflns_point_group_measured_fraction_full 0.992
_diffrn_reflns_point_group_measured_fraction_max 0.833
_diffrn_reflns_theta_full        26.000
_diffrn_reflns_theta_max         29.255
_diffrn_reflns_theta_min         3.318
_diffrn_ambient_environment      N~2~
_diffrn_ambient_temperature      150.02(10)
_diffrn_detector                 'CCD plate'
_diffrn_detector_area_resol_mean 8.0714
_diffrn_detector_type            Eos
_diffrn_measured_fraction_theta_full 0.996
_diffrn_measured_fraction_theta_max 0.881
_diffrn_measurement_details      
;
List of Runs (angles in degrees, time in seconds):

  # Type    Start    End  Width  t~exp~   \w     \q     \k     \f   Frames
#--------------------------------------------------------------------------
  1  \w    -82.00  33.00   1.00    2.50    --  -17.77   0.00  60.00  115
  2  \w    -69.00   9.00   1.00    2.50    --  -17.77 -77.00-120.00   78
  3  \w     18.00  58.00   1.00    2.50    --   18.70-102.00 -39.00   40
;
_diffrn_measurement_device       'four-circle diffractometer'
_diffrn_measurement_device_type  'SuperNova, Single source at offset, Eos'
_diffrn_measurement_method       '\w scans'
_diffrn_orient_matrix_type       
'CrysAlisPro convention (1999,Acta A55,543-557)'
_diffrn_orient_matrix_UB_11      -0.0051763000
_diffrn_orient_matrix_UB_12      0.0333401000
_diffrn_orient_matrix_UB_13      -0.0141737000
_diffrn_orient_matrix_UB_21      0.0345003000
_diffrn_orient_matrix_UB_22      0.0071994000
_diffrn_orient_matrix_UB_23      0.0064192000
_diffrn_orient_matrix_UB_31      0.0072406000
_diffrn_orient_matrix_UB_32      -0.0103523000
_diffrn_orient_matrix_UB_33      -0.0409133000
_diffrn_radiation_monochromator  mirror
_diffrn_radiation_probe          x-ray
_diffrn_radiation_type           MoK\a
_diffrn_radiation_wavelength     0.71073
_diffrn_source                   'micro-focus sealed X-ray tube'
_diffrn_source_type              'SuperNova (Mo) X-ray Source'
_reflns_Friedel_coverage         0.830
_reflns_Friedel_fraction_full    0.986
_reflns_Friedel_fraction_max     0.782
_reflns_number_gt                5896
_reflns_number_total             7329
_reflns_odcompleteness_completeness 99.65
_reflns_odcompleteness_iscentric 1
_reflns_odcompleteness_theta     26.32
_reflns_special_details          
;
 Reflections were merged by SHELXL according to the crystal
 class for the calculation of statistics and refinement.
 
 _reflns_Friedel_fraction is defined as the number of unique
 Friedel pairs measured divided by the number that would be
 possible theoretically, ignoring centric projections and
 systematic absences.
;
_reflns_threshold_expression     'I > 2\s(I)'
_computing_cell_refinement       'CrysAlisPro 1.171.38.41 (Rigaku OD, 2015)'
_computing_data_collection       'CrysAlisPro 1.171.38.41 (Rigaku OD, 2015)'
_computing_data_reduction        'CrysAlisPro 1.171.38.41 (Rigaku OD, 2015)'
_computing_molecular_graphics    'Olex2 (Dolomanov et al., 2009)'
_computing_publication_material  'Olex2 (Dolomanov et al., 2009)'
_computing_structure_refinement  'ShelXL (Sheldrick, 2015)'
_computing_structure_solution    'ShelXT (Sheldrick, 2015)'
_refine_diff_density_max         0.942
_refine_diff_density_min         -0.785
_refine_diff_density_rms         0.098
_refine_ls_abs_structure_details 
;
 Flack x determined using 2205 quotients [(I+)-(I-)]/[(I+)+(I-)]
 (Parsons, Flack and Wagner, Acta Cryst. B69 (2013) 249-259).
;
_refine_ls_abs_structure_Flack   0.021(12)
_refine_ls_extinction_coef       .
_refine_ls_extinction_method     none
_refine_ls_goodness_of_fit_ref   1.051
_refine_ls_hydrogen_treatment    constr
_refine_ls_matrix_type           full
_refine_ls_number_parameters     325
_refine_ls_number_reflns         7329
_refine_ls_number_restraints     282
_refine_ls_R_factor_all          0.0839
_refine_ls_R_factor_gt           0.0675
_refine_ls_restrained_S_all      1.083
_refine_ls_shift/su_max          0.000
_refine_ls_shift/su_mean         0.000
_refine_ls_structure_factor_coef Fsqd
_refine_ls_weighting_details     
'w=1/[\s^2^(Fo^2^)+(0.1228P)^2^+1.1679P] where P=(Fo^2^+2Fc^2^)/3'
_refine_ls_weighting_scheme      calc
_refine_ls_wR_factor_gt          0.1852
_refine_ls_wR_factor_ref         0.2016
_refine_special_details          ?
_olex2_refinement_description    
;
1. Fixed Uiso
 At 1.2 times of:
  All C(H,H) groups, All N(H,H) groups
 At 1.5 times of:
  All C(H,H,H) groups
2. Shared sites
{Co1, Cr1}
{Co2, Cr2}
3. Restrained distances
 C2-C15
 1.54 with sigma of 0.02
 C15-O3
 1.45 with sigma of 0.02
 C13-C11 \\sim C14-C11 \\sim C12-C11 \\sim C28-C25 \\sim C27-C25 \\sim C26-C25
\\sim C21-C18 \\sim C20-C18
 \\sim C19-C18 \\sim C7-C4 \\sim C6-C4 \\sim C5-C4
 with sigma of 0.001
 C12-C13 \\sim C13-C14 \\sim C14-C12
 with sigma of 0.001
4. Uiso/Uaniso restraints and constraints
C11 \\sim C13 \\sim C12: within 2A with sigma of 0.002 and sigma for terminal
atoms of 0.004
Uanis(Cr1) = Uanis(Co1)
Uanis(Co1) = Uanis(Cr1)
Uanis(Cr2) = Uanis(Co2)
Uanis(Co2) = Uanis(Cr2)
5. Rigid body (RIGU) restrains
 C14, C13, C12, C11, O8, C10, O9
 with sigma for 1-2 distances of 0.004 and sigma for 1-3 distances of 0.004
 C6, C4, C5, C7, C3, O1, O2
 with sigma for 1-2 distances of 0.004 and sigma for 1-3 distances of 0.004
 C20, C18, C19, C21, C17, O15, O16
 with sigma for 1-2 distances of 0.004 and sigma for 1-3 distances of 0.004
 C28, C25, C27, C26, O23, C24, O22
 with sigma for 1-2 distances of 0.004 and sigma for 1-3 distances of 0.004
 C2, C15, O3
 with sigma for 1-2 distances of 0.001 and sigma for 1-3 distances of 0.001
 C31, N30, C29
 with sigma for 1-2 distances of 0.004 and sigma for 1-3 distances of 0.004
6. Others
 Fixed Sof: Cr1(0.875) Cr2(0.875) N30(0.25) H30A(0.25) H30B(0.25) Co2(0.125)
 Co1(0.125) C2(0.5) H2A(0.5) H2B(0.5) H2C(0.5) C15(0.5) H15A(0.5) H15B(0.5)
7.a Secondary CH2 refined with riding coordinates:
 N30(H30A,H30B), C15(H15A,H15B)
7.b Me refined with riding coordinates:
 C26(H26A,H26B,H26C), C28(H28A,H28B,H28C), C5(H5A,H5B,H5C), C19(H19A,H19B,
 H19C), C7(H7A,H7B,H7C), C21(H21A,H21B,H21C), C13(H13A,H13B,H13C), C27(H27A,
 H27B,H27C), C12(H12A,H12B,H12C), C20(H20A,H20B,H20C), C14(H14A,H14B,H14C),
 C6(H6A,H6B,H6C), C2(H2A,H2B,H2C)
;
_atom_sites_solution_hydrogens   geom
_atom_sites_solution_primary     direct
_atom_sites_solution_secondary   ?
loop_
_atom_site_label
_atom_site_type_symbol
_atom_site_fract_x
_atom_site_fract_y
_atom_site_fract_z
_atom_site_U_iso_or_equiv
_atom_site_adp_type
_atom_site_occupancy
_atom_site_site_symmetry_order
_atom_site_calc_flag
_atom_site_refinement_flags_posn
_atom_site_refinement_flags_adp
_atom_site_refinement_flags_occupancy
_atom_site_disorder_assembly
_atom_site_disorder_group
Cr1 Cr 0.50632(5) 0.27879(5) 0.6169(3) 0.0336(3) Uani 0.875 1 d . . . . .
Cr2 Cr 0.34836(5) 0.33928(5) 0.5917(3) 0.0324(3) Uani 0.875 1 d . . . . .
F2 F 0.35186(18) 0.43052(18) 0.6348(4) 0.0333(8) Uani 1 1 d . . . . .
F1 F 0.44431(19) 0.34601(18) 0.5751(4) 0.0350(9) Uani 1 1 d . . . . .
O23 O 0.2669(2) 0.4615(3) 0.5026(4) 0.0372(11) Uani 1 1 d . U . . .
O22 O 0.3354(2) 0.3743(2) 0.4799(4) 0.0372(11) Uani 1 1 d . U . . .
O1 O 0.4715(3) 0.2934(3) 0.7288(4) 0.0411(11) Uani 1 1 d . U . . .
O9 O 0.2513(2) 0.3311(2) 0.6094(4) 0.0383(11) Uani 1 1 d . U . . .
O2 O 0.3616(2) 0.3068(3) 0.7060(4) 0.0388(11) Uani 1 1 d . U . . .
O16 O 0.4436(3) 0.2047(2) 0.5973(4) 0.0423(11) Uani 1 1 d . U . . .
O8 O 0.2127(3) 0.4290(3) 0.6584(5) 0.0452(13) Uani 1 1 d . U . . .
O15 O 0.3476(3) 0.2475(2) 0.5481(4) 0.0402(12) Uani 1 1 d . U . . .
C24 C 0.2987(4) 0.4221(4) 0.4555(6) 0.0371(15) Uani 1 1 d . U . . .
C31 C 0.5000 0.5000 0.6799(18) 0.080(6) Uani 1 4 d S TU P . .
C3 C 0.4122(4) 0.3003(4) 0.7518(5) 0.0380(15) Uani 1 1 d . U . . .
C10 C 0.2074(3) 0.3679(4) 0.6415(5) 0.0349(14) Uani 1 1 d . U . . .
C25 C 0.2944(4) 0.4360(3) 0.3627(5) 0.063(2) Uani 1 1 d D U . . .
C17 C 0.3867(4) 0.1996(3) 0.5633(5) 0.0369(15) Uani 1 1 d . U . . .
C26 C 0.3093(6) 0.3734(4) 0.3144(6) 0.070(3) Uani 1 1 d D U . . .
H26A H 0.2761 0.3399 0.3265 0.104 Uiso 1 1 calc R . . . .
H26B H 0.3086 0.3834 0.2564 0.104 Uiso 1 1 calc R . . . .
H26C H 0.3529 0.3568 0.3294 0.104 Uiso 1 1 calc R . . . .
C18 C 0.3623(4) 0.1297(4) 0.5389(4) 0.060(2) Uani 1 1 d D U . . .
C11 C 0.1397(4) 0.3358(4) 0.6590(3) 0.080(2) Uani 1 1 d D U . . .
C28 C 0.2257(6) 0.4629(9) 0.3437(9) 0.116(5) Uani 1 1 d D U . . .
H28A H 0.2179 0.5028 0.3755 0.173 Uiso 1 1 calc R . . . .
H28B H 0.2227 0.4734 0.2859 0.173 Uiso 1 1 calc R . . . .
H28C H 0.1925 0.4297 0.3574 0.173 Uiso 1 1 calc R . . . .
C4 C 0.3983(4) 0.3045(6) 0.8448(6) 0.080(3) Uani 1 1 d D U . . .
C29 C 0.5000 0.5000 0.5344(18) 0.070(5) Uani 1 4 d S TU P . .
C5 C 0.4566(5) 0.2791(8) 0.8946(7) 0.089(4) Uani 1 1 d D U . . .
H5A H 0.4965 0.3031 0.8793 0.134 Uiso 1 1 calc R . . . .
H5B H 0.4477 0.2858 0.9523 0.134 Uiso 1 1 calc R . . . .
H5C H 0.4628 0.2320 0.8840 0.134 Uiso 1 1 calc R . . . .
C19 C 0.4184(5) 0.0794(5) 0.5361(13) 0.108(5) Uani 1 1 d D U . . .
H19A H 0.4528 0.0950 0.4992 0.162 Uiso 1 1 calc R . . . .
H19B H 0.4370 0.0740 0.5904 0.162 Uiso 1 1 calc R . . . .
H19C H 0.4014 0.0371 0.5169 0.162 Uiso 1 1 calc R . . . .
C7 C 0.3335(6) 0.2695(11) 0.8648(10) 0.147(7) Uani 1 1 d D U . . .
H7A H 0.2981 0.2876 0.8314 0.221 Uiso 1 1 calc R . . . .
H7B H 0.3381 0.2223 0.8539 0.221 Uiso 1 1 calc R . . . .
H7C H 0.3229 0.2761 0.9221 0.221 Uiso 1 1 calc R . . . .
C21 C 0.3429(9) 0.1337(7) 0.4495(6) 0.115(5) Uani 1 1 d D U . . .
H21A H 0.3066 0.1650 0.4430 0.173 Uiso 1 1 calc R . . . .
H21B H 0.3808 0.1484 0.4176 0.173 Uiso 1 1 calc R . . . .
H21C H 0.3289 0.0901 0.4307 0.173 Uiso 1 1 calc R . . . .
C13 C 0.0920(5) 0.3818(5) 0.7032(6) 0.089(3) Uani 1 1 d D U . . .
H13A H 0.0849 0.4215 0.6707 0.134 Uiso 1 1 calc R . . . .
H13B H 0.0499 0.3593 0.7115 0.134 Uiso 1 1 calc R . . . .
H13C H 0.1107 0.3941 0.7557 0.134 Uiso 1 1 calc R . . . .
C27 C 0.3449(8) 0.4904(7) 0.3464(8) 0.124(6) Uani 1 1 d D U . . .
H27A H 0.3336 0.5295 0.3783 0.186 Uiso 1 1 calc R . . . .
H27B H 0.3888 0.4749 0.3617 0.186 Uiso 1 1 calc R . . . .
H27C H 0.3445 0.5016 0.2887 0.186 Uiso 1 1 calc R . . . .
C12 C 0.1112(5) 0.3171(6) 0.5764(4) 0.099(3) Uani 1 1 d D U . . .
H12A H 0.1040 0.3571 0.5443 0.148 Uiso 1 1 calc R . . . .
H12B H 0.1421 0.2882 0.5480 0.148 Uiso 1 1 calc R . . . .
H12C H 0.0692 0.2942 0.5839 0.148 Uiso 1 1 calc R . . . .
C20 C 0.3050(8) 0.1114(6) 0.5947(12) 0.139(7) Uani 1 1 d D U . . .
H20A H 0.2716 0.1461 0.5928 0.209 Uiso 1 1 calc R . . . .
H20B H 0.2856 0.0697 0.5767 0.209 Uiso 1 1 calc R . . . .
H20C H 0.3212 0.1066 0.6502 0.209 Uiso 1 1 calc R . . . .
C14 C 0.1510(8) 0.2737(5) 0.7095(7) 0.170(8) Uani 1 1 d D U . . .
H14A H 0.1816 0.2444 0.6809 0.255 Uiso 1 1 calc R . . . .
H14B H 0.1698 0.2858 0.7620 0.255 Uiso 1 1 calc R . . . .
H14C H 0.1090 0.2510 0.7177 0.255 Uiso 1 1 calc R . . . .
N30 N 0.480(4) 0.478(4) 0.600(3) 0.081(9) Uani 0.25 1 d . U . A -1
H30A H 0.4883 0.4341 0.5984 0.097 Uiso 0.25 1 calc R . . A -1
H30B H 0.4354 0.4822 0.5984 0.097 Uiso 0.25 1 calc R . . A -1
C6 C 0.3873(12) 0.3766(7) 0.8682(12) 0.159(7) Uani 1 1 d D U . . .
H6A H 0.4272 0.4019 0.8568 0.239 Uiso 1 1 calc R . . . .
H6B H 0.3505 0.3945 0.8368 0.239 Uiso 1 1 calc R . . . .
H6C H 0.3770 0.3794 0.9260 0.239 Uiso 1 1 calc R . . . .
Co2 Co 0.34836(5) 0.33928(5) 0.5917(3) 0.0324(3) Uani 0.125 1 d . . . . .
Co1 Co 0.50632(5) 0.27879(5) 0.6169(3) 0.0336(3) Uani 0.125 1 d . . . . .
O3 O 0.0000 0.0000 0.604(2) 0.226(16) Uani 1 4 d DS TU P . .
C2 C -0.032(4) 0.133(3) 0.597(4) 0.24(2) Uani 0.5 1 d D U . B 2
H2A H -0.0074 0.1747 0.5946 0.366 Uiso 0.5 1 calc R . . B 2
H2B H -0.0599 0.1298 0.5481 0.366 Uiso 0.5 1 calc R . . B 2
H2C H -0.0604 0.1331 0.6448 0.366 Uiso 0.5 1 calc R . . B 2
C15 C 0.017(4) 0.0730(15) 0.600(4) 0.23(2) Uani 0.5 1 d D U . B 2
H15A H 0.0461 0.0780 0.5520 0.272 Uiso 0.5 1 calc R . . B 2
H15B H 0.0456 0.0812 0.6476 0.272 Uiso 0.5 1 calc R . . B 2

loop_
_atom_site_aniso_label
_atom_site_aniso_U_11
_atom_site_aniso_U_22
_atom_site_aniso_U_33
_atom_site_aniso_U_23
_atom_site_aniso_U_13
_atom_site_aniso_U_12
Cr1 0.0272(5) 0.0245(5) 0.0491(6) -0.0012(4) -0.0006(5) 0.0011(4)
Cr2 0.0261(5) 0.0257(5) 0.0453(6) 0.0060(4) -0.0025(4) -0.0018(4)
F2 0.0259(17) 0.0267(17) 0.047(2) -0.0017(16) -0.0012(16) -0.0027(14)
F1 0.0277(17) 0.0253(17) 0.052(2) 0.0052(16) 0.0007(16) -0.0004(14)
O23 0.035(3) 0.032(2) 0.045(3) -0.003(2) -0.007(2) 0.003(2)
O22 0.035(3) 0.029(2) 0.048(3) 0.001(2) -0.005(2) 0.008(2)
O1 0.033(2) 0.038(3) 0.052(3) 0.005(2) -0.003(2) 0.000(2)
O9 0.025(2) 0.034(2) 0.056(3) 0.006(2) -0.001(2) -0.0041(18)
O2 0.031(2) 0.041(3) 0.044(3) 0.008(2) 0.000(2) -0.002(2)
O16 0.041(2) 0.028(2) 0.058(3) -0.002(2) -0.004(2) -0.0025(19)
O8 0.031(3) 0.041(3) 0.063(3) -0.003(2) 0.001(2) -0.008(2)
O15 0.039(3) 0.027(2) 0.055(3) 0.004(2) -0.012(2) -0.005(2)
C24 0.036(3) 0.030(3) 0.045(3) 0.001(3) -0.006(3) -0.001(3)
C31 0.061(8) 0.061(8) 0.116(14) 0.000 0.000 0.000
C3 0.036(3) 0.032(3) 0.046(3) 0.010(3) -0.005(3) -0.004(3)
C10 0.024(3) 0.037(3) 0.044(3) 0.009(3) -0.005(2) -0.009(2)
C25 0.103(7) 0.044(4) 0.043(4) -0.002(3) -0.011(4) 0.027(4)
C17 0.041(3) 0.027(3) 0.043(4) 0.006(3) 0.002(3) -0.008(3)
C26 0.095(8) 0.056(5) 0.058(5) -0.011(4) -0.021(5) 0.014(5)
C18 0.055(5) 0.031(4) 0.092(6) -0.012(4) -0.003(4) -0.012(3)
C11 0.042(4) 0.090(5) 0.107(6) -0.014(4) 0.013(4) -0.031(4)
C28 0.140(9) 0.135(11) 0.072(8) -0.014(7) -0.037(7) 0.081(8)
C4 0.057(5) 0.144(9) 0.039(4) 0.011(5) -0.002(4) 0.025(6)
C29 0.047(7) 0.047(7) 0.117(14) 0.000 0.000 0.000
C5 0.056(6) 0.150(12) 0.061(6) 0.027(7) -0.006(4) 0.000(6)
C19 0.089(8) 0.033(5) 0.202(15) -0.028(6) -0.001(8) -0.006(5)
C7 0.082(8) 0.279(19) 0.080(9) 0.045(11) 0.004(6) -0.021(10)
C21 0.134(12) 0.094(9) 0.118(8) -0.037(7) -0.038(8) -0.023(9)
C13 0.051(4) 0.100(6) 0.117(7) -0.009(5) 0.017(4) -0.019(4)
C27 0.221(14) 0.101(9) 0.051(6) 0.000(6) 0.024(8) -0.055(10)
C12 0.059(5) 0.117(6) 0.121(7) -0.025(5) 0.005(5) -0.030(5)
C20 0.149(11) 0.059(7) 0.209(15) -0.012(9) 0.073(11) -0.049(8)
C14 0.077(9) 0.152(11) 0.282(18) 0.102(12) 0.054(11) -0.005(8)
N30 0.060(19) 0.06(2) 0.123(14) -0.001(8) 0.002(8) -0.032(12)
C6 0.22(2) 0.173(11) 0.088(11) -0.020(8) -0.016(11) 0.068(10)
Co2 0.0261(5) 0.0257(5) 0.0453(6) 0.0060(4) -0.0025(4) -0.0018(4)
Co1 0.0272(5) 0.0245(5) 0.0491(6) -0.0012(4) -0.0006(5) 0.0011(4)
O3 0.27(2) 0.27(2) 0.14(3) 0.000 0.000 0.000
C2 0.32(4) 0.28(2) 0.14(4) 0.003(14) 0.01(5) 0.009(11)
C15 0.30(3) 0.27(2) 0.11(3) -0.003(8) 0.01(3) -0.004(6)

_geom_special_details            
;
 All esds (except the esd in the dihedral angle between two l.s. planes)
 are estimated using the full covariance matrix.  The cell esds are taken
 into account individually in the estimation of esds in distances, angles
 and torsion angles; correlations between esds in cell parameters are only
 used when they are defined by crystal symmetry.  An approximate (isotropic)
 treatment of cell esds is used for estimating esds involving l.s. planes.
;
loop_
_geom_bond_atom_site_label_1
_geom_bond_atom_site_label_2
_geom_bond_distance
_geom_bond_site_symmetry_2
_geom_bond_publ_flag
Cr1 F2 1.944(4) 3_655 ?
Cr1 F1 1.942(4) . ?
Cr1 O23 1.973(5) 3_655 ?
Cr1 O1 1.964(6) . ?
Cr1 O16 1.959(5) . ?
Cr1 O8 1.960(5) 3_655 ?
Cr2 F2 1.947(4) . ?
Cr2 F1 1.934(4) . ?
Cr2 O22 1.957(5) . ?
Cr2 O9 1.959(4) . ?
Cr2 O2 1.979(5) . ?
Cr2 O15 1.960(5) . ?
F2 Cr1 1.944(4) 4_565 ?
F2 Co1 1.944(4) 4_565 ?
O23 Cr1 1.973(5) 4_565 ?
O23 C24 1.265(9) . ?
O23 Co1 1.973(5) 4_565 ?
O22 C24 1.263(9) . ?
O1 C3 1.245(9) . ?
O9 C10 1.253(9) . ?
O2 C3 1.257(9) . ?
O16 C17 1.263(9) . ?
O8 Cr1 1.960(5) 4_565 ?
O8 C10 1.251(9) . ?
O8 Co1 1.960(5) 4_565 ?
O15 C17 1.254(9) . ?
C24 C25 1.532(11) . ?
C31 N30 1.43(4) . ?
C3 C4 1.535(12) . ?
C10 C11 1.519(10) . ?
C25 C26 1.501(4) . ?
C25 C28 1.501(4) . ?
C25 C27 1.501(4) . ?
C17 C18 1.526(10) . ?
C26 H26A 0.9600 . ?
C26 H26B 0.9600 . ?
C26 H26C 0.9600 . ?
C18 C19 1.501(4) . ?
C18 C21 1.501(4) . ?
C18 C20 1.501(4) . ?
C11 C13 1.501(4) . ?
C11 C12 1.501(4) . ?
C11 C14 1.501(4) . ?
C28 H28A 0.9600 . ?
C28 H28B 0.9600 . ?
C28 H28C 0.9600 . ?
C4 C5 1.501(4) . ?
C4 C7 1.501(4) . ?
C4 C6 1.501(4) . ?
C29 N30 1.21(4) . ?
C5 H5A 0.9600 . ?
C5 H5B 0.9600 . ?
C5 H5C 0.9600 . ?
C19 H19A 0.9600 . ?
C19 H19B 0.9600 . ?
C19 H19C 0.9600 . ?
C7 H7A 0.9600 . ?
C7 H7B 0.9600 . ?
C7 H7C 0.9600 . ?
C21 H21A 0.9600 . ?
C21 H21B 0.9600 . ?
C21 H21C 0.9600 . ?
C13 H13A 0.9600 . ?
C13 H13B 0.9600 . ?
C13 H13C 0.9600 . ?
C27 H27A 0.9600 . ?
C27 H27B 0.9600 . ?
C27 H27C 0.9600 . ?
C12 H12A 0.9600 . ?
C12 H12B 0.9600 . ?
C12 H12C 0.9600 . ?
C20 H20A 0.9600 . ?
C20 H20B 0.9600 . ?
C20 H20C 0.9600 . ?
C14 H14A 0.9600 . ?
C14 H14B 0.9600 . ?
C14 H14C 0.9600 . ?
N30 H30A 0.8900 . ?
N30 H30B 0.8900 . ?
C6 H6A 0.9600 . ?
C6 H6B 0.9600 . ?
C6 H6C 0.9600 . ?
O3 C15 1.49(3) 4 ?
O3 C15 1.49(3) . ?
O3 C15 1.49(3) 2 ?
O3 C15 1.49(3) 3 ?
C2 H2A 0.9600 . ?
C2 H2B 0.9600 . ?
C2 H2C 0.9600 . ?
C2 C15 1.56(3) . ?
C15 H15A 0.9700 . ?
C15 H15B 0.9700 . ?

loop_
_geom_angle_atom_site_label_1
_geom_angle_atom_site_label_2
_geom_angle_atom_site_label_3
_geom_angle
_geom_angle_site_symmetry_1
_geom_angle_site_symmetry_3
_geom_angle_publ_flag
F2 Cr1 O23 91.13(19) 3_655 3_655 ?
F2 Cr1 O1 88.9(2) 3_655 . ?
F2 Cr1 O16 179.0(2) 3_655 . ?
F2 Cr1 O8 91.5(2) 3_655 3_655 ?
F1 Cr1 F2 86.98(15) . 3_655 ?
F1 Cr1 O23 87.8(2) . 3_655 ?
F1 Cr1 O1 89.7(2) . . ?
F1 Cr1 O16 93.28(18) . . ?
F1 Cr1 O8 178.4(2) . 3_655 ?
O1 Cr1 O23 177.5(2) . 3_655 ?
O16 Cr1 O23 88.0(2) . 3_655 ?
O16 Cr1 O1 92.1(2) . . ?
O16 Cr1 O8 88.2(2) . 3_655 ?
O8 Cr1 O23 91.6(2) 3_655 3_655 ?
O8 Cr1 O1 90.9(2) 3_655 . ?
F2 Cr2 O22 90.24(19) . . ?
F2 Cr2 O9 93.47(18) . . ?
F2 Cr2 O2 88.0(2) . . ?
F2 Cr2 O15 178.39(19) . . ?
F1 Cr2 F2 87.11(16) . . ?
F1 Cr2 O22 88.7(2) . . ?
F1 Cr2 O9 179.1(2) . . ?
F1 Cr2 O2 91.21(19) . . ?
F1 Cr2 O15 91.28(19) . . ?
O22 Cr2 O9 92.0(2) . . ?
O22 Cr2 O2 178.2(2) . . ?
O22 Cr2 O15 89.8(2) . . ?
O9 Cr2 O2 88.1(2) . . ?
O9 Cr2 O15 88.1(2) . . ?
O15 Cr2 O2 91.9(2) . . ?
Cr1 F2 Cr2 121.55(19) 4_565 . ?
Co1 F2 Cr1 0.0 4_565 4_565 ?
Co1 F2 Cr2 121.55(19) 4_565 . ?
Cr2 F1 Cr1 122.12(19) . . ?
C24 O23 Cr1 135.0(5) . 4_565 ?
C24 O23 Co1 135.0(5) . 4_565 ?
Co1 O23 Cr1 0.0 4_565 4_565 ?
C24 O22 Cr2 129.3(5) . . ?
C3 O1 Cr1 128.8(5) . . ?
C10 O9 Cr2 134.4(4) . . ?
C3 O2 Cr2 133.8(5) . . ?
C17 O16 Cr1 134.6(5) . . ?
C10 O8 Cr1 128.3(5) . 4_565 ?
C10 O8 Co1 128.3(5) . 4_565 ?
Co1 O8 Cr1 0.0 4_565 4_565 ?
C17 O15 Cr2 129.2(5) . . ?
O23 C24 C25 116.8(6) . . ?
O22 C24 O23 124.7(7) . . ?
O22 C24 C25 118.4(6) . . ?
O1 C3 O2 126.5(7) . . ?
O1 C3 C4 118.0(6) . . ?
O2 C3 C4 115.4(7) . . ?
O9 C10 C11 116.8(6) . . ?
O8 C10 O9 126.9(6) . . ?
O8 C10 C11 116.2(6) . . ?
C26 C25 C24 110.5(6) . . ?
C26 C25 C28 111.8(9) . . ?
C26 C25 C27 112.0(9) . . ?
C28 C25 C24 108.5(8) . . ?
C27 C25 C24 105.4(7) . . ?
C27 C25 C28 108.4(12) . . ?
O16 C17 C18 118.1(6) . . ?
O15 C17 O16 125.6(6) . . ?
O15 C17 C18 116.3(6) . . ?
C25 C26 H26A 109.5 . . ?
C25 C26 H26B 109.5 . . ?
C25 C26 H26C 109.5 . . ?
H26A C26 H26B 109.5 . . ?
H26A C26 H26C 109.5 . . ?
H26B C26 H26C 109.5 . . ?
C19 C18 C17 112.3(7) . . ?
C19 C18 C21 101.3(11) . . ?
C19 C18 C20 115.0(11) . . ?
C21 C18 C17 106.5(7) . . ?
C20 C18 C17 107.9(7) . . ?
C20 C18 C21 113.4(13) . . ?
C13 C11 C10 113.2(7) . . ?
C13 C11 C12 109.7(4) . . ?
C12 C11 C10 105.9(7) . . ?
C14 C11 C10 108.4(8) . . ?
C14 C11 C13 109.8(4) . . ?
C14 C11 C12 109.8(4) . . ?
C25 C28 H28A 109.5 . . ?
C25 C28 H28B 109.5 . . ?
C25 C28 H28C 109.5 . . ?
H28A C28 H28B 109.5 . . ?
H28A C28 H28C 109.5 . . ?
H28B C28 H28C 109.5 . . ?
C5 C4 C3 111.7(8) . . ?
C5 C4 C6 107.4(12) . . ?
C7 C4 C3 110.0(9) . . ?
C7 C4 C5 113.0(10) . . ?
C7 C4 C6 105.3(14) . . ?
C6 C4 C3 109.0(10) . . ?
C4 C5 H5A 109.5 . . ?
C4 C5 H5B 109.5 . . ?
C4 C5 H5C 109.5 . . ?
H5A C5 H5B 109.5 . . ?
H5A C5 H5C 109.5 . . ?
H5B C5 H5C 109.5 . . ?
C18 C19 H19A 109.5 . . ?
C18 C19 H19B 109.5 . . ?
C18 C19 H19C 109.5 . . ?
H19A C19 H19B 109.5 . . ?
H19A C19 H19C 109.5 . . ?
H19B C19 H19C 109.5 . . ?
C4 C7 H7A 109.5 . . ?
C4 C7 H7B 109.5 . . ?
C4 C7 H7C 109.5 . . ?
H7A C7 H7B 109.5 . . ?
H7A C7 H7C 109.5 . . ?
H7B C7 H7C 109.5 . . ?
C18 C21 H21A 109.5 . . ?
C18 C21 H21B 109.5 . . ?
C18 C21 H21C 109.5 . . ?
H21A C21 H21B 109.5 . . ?
H21A C21 H21C 109.5 . . ?
H21B C21 H21C 109.5 . . ?
C11 C13 H13A 109.5 . . ?
C11 C13 H13B 109.5 . . ?
C11 C13 H13C 109.5 . . ?
H13A C13 H13B 109.5 . . ?
H13A C13 H13C 109.5 . . ?
H13B C13 H13C 109.5 . . ?
C25 C27 H27A 109.5 . . ?
C25 C27 H27B 109.5 . . ?
C25 C27 H27C 109.5 . . ?
H27A C27 H27B 109.5 . . ?
H27A C27 H27C 109.5 . . ?
H27B C27 H27C 109.5 . . ?
C11 C12 H12A 109.5 . . ?
C11 C12 H12B 109.5 . . ?
C11 C12 H12C 109.5 . . ?
H12A C12 H12B 109.5 . . ?
H12A C12 H12C 109.5 . . ?
H12B C12 H12C 109.5 . . ?
C18 C20 H20A 109.5 . . ?
C18 C20 H20B 109.5 . . ?
C18 C20 H20C 109.5 . . ?
H20A C20 H20B 109.5 . . ?
H20A C20 H20C 109.5 . . ?
H20B C20 H20C 109.5 . . ?
C11 C14 H14A 109.5 . . ?
C11 C14 H14B 109.5 . . ?
C11 C14 H14C 109.5 . . ?
H14A C14 H14B 109.5 . . ?
H14A C14 H14C 109.5 . . ?
H14B C14 H14C 109.5 . . ?
C31 N30 H30A 105.8 . . ?
C31 N30 H30B 105.8 . . ?
C29 N30 C31 126(2) . . ?
C29 N30 H30A 105.8 . . ?
C29 N30 H30B 105.8 . . ?
H30A N30 H30B 106.2 . . ?
C4 C6 H6A 109.5 . . ?
C4 C6 H6B 109.5 . . ?
C4 C6 H6C 109.5 . . ?
H6A C6 H6B 109.5 . . ?
H6A C6 H6C 109.5 . . ?
H6B C6 H6C 109.5 . . ?
C15 O3 C15 89.9(3) . 4 ?
C15 O3 C15 89.9(3) 2 3 ?
C15 O3 C15 175(6) . 2 ?
C15 O3 C15 175(6) 4 3 ?
C15 O3 C15 89.9(3) . 3 ?
C15 O3 C15 89.9(3) 2 4 ?
H2A C2 H2B 109.5 . . ?
H2A C2 H2C 109.5 . . ?
H2B C2 H2C 109.5 . . ?
C15 C2 H2A 109.5 . . ?
C15 C2 H2B 109.5 . . ?
C15 C2 H2C 109.5 . . ?
O3 C15 C2 127(5) . . ?
O3 C15 H15A 105.5 . . ?
O3 C15 H15B 105.5 . . ?
C2 C15 H15A 105.5 . . ?
C2 C15 H15B 105.5 . . ?
H15A C15 H15B 106.1 . . ?

loop_
_geom_torsion_atom_site_label_1
_geom_torsion_atom_site_label_2
_geom_torsion_atom_site_label_3
_geom_torsion_atom_site_label_4
_geom_torsion
_geom_torsion_site_symmetry_1
_geom_torsion_site_symmetry_2
_geom_torsion_site_symmetry_3
_geom_torsion_site_symmetry_4
_geom_torsion_publ_flag
Cr1 O23 C24 O22 26.3(11) 4_565 . . . ?
Cr1 O23 C24 C25 -150.7(6) 4_565 . . . ?
Cr1 O1 C3 O2 -8.5(11) . . . . ?
Cr1 O1 C3 C4 174.3(6) . . . . ?
Cr1 O16 C17 O15 -17.5(12) . . . . ?
Cr1 O16 C17 C18 163.1(5) . . . . ?
Cr1 O8 C10 O9 17.5(11) 4_565 . . . ?
Cr1 O8 C10 C11 -160.2(5) 4_565 . . . ?
Cr2 O22 C24 O23 7.0(11) . . . . ?
Cr2 O22 C24 C25 -176.0(5) . . . . ?
Cr2 O9 C10 O8 15.1(12) . . . . ?
Cr2 O9 C10 C11 -167.2(5) . . . . ?
Cr2 O2 C3 O1 -24.5(12) . . . . ?
Cr2 O2 C3 C4 152.9(6) . . . . ?
Cr2 O15 C17 O16 -15.8(11) . . . . ?
Cr2 O15 C17 C18 163.5(5) . . . . ?
O23 C24 C25 C26 -157.3(8) . . . . ?
O23 C24 C25 C28 -34.5(11) . . . . ?
O23 C24 C25 C27 81.5(10) . . . . ?
O22 C24 C25 C26 25.4(11) . . . . ?
O22 C24 C25 C28 148.3(9) . . . . ?
O22 C24 C25 C27 -95.8(10) . . . . ?
O1 C3 C4 C5 -17.1(12) . . . . ?
O1 C3 C4 C7 -143.5(11) . . . . ?
O1 C3 C4 C6 101.5(12) . . . . ?
O9 C10 C11 C13 175.5(6) . . . . ?
O9 C10 C11 C12 -64.2(7) . . . . ?
O9 C10 C11 C14 53.5(8) . . . . ?
O2 C3 C4 C5 165.4(9) . . . . ?
O2 C3 C4 C7 39.0(13) . . . . ?
O2 C3 C4 C6 -76.1(12) . . . . ?
O16 C17 C18 C19 -17.3(12) . . . . ?
O16 C17 C18 C21 -127.4(10) . . . . ?
O16 C17 C18 C20 110.5(12) . . . . ?
O8 C10 C11 C13 -6.5(9) . . . . ?
O8 C10 C11 C12 113.8(7) . . . . ?
O8 C10 C11 C14 -128.5(7) . . . . ?
O15 C17 C18 C19 163.3(10) . . . . ?
O15 C17 C18 C21 53.2(11) . . . . ?
O15 C17 C18 C20 -69.0(12) . . . . ?
Co1 O23 C24 O22 26.3(11) 4_565 . . . ?
Co1 O23 C24 C25 -150.7(6) 4_565 . . . ?
Co1 O8 C10 O9 17.5(11) 4_565 . . . ?
Co1 O8 C10 C11 -160.2(5) 4_565 . . . ?
C15 O3 C15 C2 1(9) 3 . . . ?
C15 O3 C15 C2 177(3) 4 . . . ?

_shelx_res_file                  
;
TITL arepw1038_a.res in I4
REM Old TITL arepw1038 in I-4 #82
CELL 0.71073 19.906597 19.906597 16.199087 90 90 90
ZERR 2 0.000614 0.000614 0.000946 0 0 0
LATT -2
SYMM -X,-Y,+Z
SYMM -Y,+X,+Z
SYMM +Y,-X,+Z
SFAC C H Co Cr F N O
UNIT 172 324 2 14 16 2 66
DFIX 1.54 C2 C15
DFIX 1.45 C15 O3
SADI 0.001 C13 C11 C14 C11 C12 C11 C28 C25 C27 C25 C26 C25 C21 C18 C20 C18 =
 C19 C18 C7 C4 C6 C4 C5 C4
SADI 0.001 C12 C13 C13 C14 C14 C12
SIMU 0.002 0.004 2 C11 C13 C12
RIGU C14 C13 C12 C11 O8 C10 O9
RIGU C6 C4 C5 C7 C3 O1 O2
RIGU C20 C18 C19 C21 C17 O15 O16
RIGU C28 C25 C27 C26 O23 C24 O22
RIGU 0.001 0.001 C2 C15 O3
RIGU C31 N30 C29
EADP Cr1 Co1
EADP Co1 Cr1
EADP Cr2 Co2
EADP Co2 Cr2
EXYZ Co1 Cr1
EXYZ Co2 Cr2

L.S. 25
PLAN  20
BOND $H
LIST 6
MORE -1
CONF
fmap 2
acta 52
REM <olex2.extras>
REM <HklSrc "%.\\arepw1038.hkl">
REM </olex2.extras>

WGHT    0.122800    1.167900
FVAR       2.84457
CR1   4    0.506319    0.278786    0.616889    10.87500    0.02723    0.02451 =
         0.04910   -0.00121   -0.00061    0.00110
CR2   4    0.348358    0.339280    0.591712    10.87500    0.02609    0.02567 =
         0.04531    0.00595   -0.00251   -0.00177
F2    5    0.351863    0.430520    0.634753    11.00000    0.02588    0.02673 =
         0.04737   -0.00173   -0.00118   -0.00267
F1    5    0.444314    0.346013    0.575143    11.00000    0.02765    0.02535 =
         0.05206    0.00521    0.00069   -0.00045
O23   7    0.266898    0.461547    0.502581    11.00000    0.03515    0.03180 =
         0.04479   -0.00264   -0.00749    0.00339
O22   7    0.335372    0.374257    0.479922    11.00000    0.03476    0.02876 =
         0.04810    0.00091   -0.00466    0.00822
O1    7    0.471457    0.293420    0.728847    11.00000    0.03349    0.03791 =
         0.05196    0.00514   -0.00250   -0.00021
O9    7    0.251326    0.331099    0.609398    11.00000    0.02518    0.03410 =
         0.05553    0.00644   -0.00061   -0.00410
O2    7    0.361579    0.306789    0.705990    11.00000    0.03142    0.04105 =
         0.04389    0.00761   -0.00005   -0.00232
O16   7    0.443579    0.204677    0.597290    11.00000    0.04120    0.02794 =
         0.05784   -0.00190   -0.00392   -0.00251
O8    7    0.212707    0.428993    0.658407    11.00000    0.03136    0.04139 =
         0.06288   -0.00254    0.00144   -0.00817
O15   7    0.347593    0.247459    0.548092    11.00000    0.03891    0.02697 =
         0.05460    0.00438   -0.01160   -0.00453
C24   1    0.298681    0.422065    0.455523    11.00000    0.03632    0.03009 =
         0.04477    0.00149   -0.00551   -0.00060
C31   1    0.500000    0.500000    0.679889    10.25000    0.06133    0.06133 =
         0.11645    0.00000    0.00000    0.00000
C3    1    0.412152    0.300336    0.751766    11.00000    0.03562    0.03233 =
         0.04591    0.00975   -0.00457   -0.00351
C10   1    0.207421    0.367917    0.641453    11.00000    0.02428    0.03694 =
         0.04362    0.00898   -0.00541   -0.00921
C25   1    0.294385    0.435981    0.362658    11.00000    0.10348    0.04404 =
         0.04250   -0.00201   -0.01077    0.02717
C17   1    0.386725    0.199645    0.563301    11.00000    0.04105    0.02663 =
         0.04316    0.00608    0.00221   -0.00811
C26   1    0.309345    0.373381    0.314401    11.00000    0.09514    0.05567 =
         0.05777   -0.01063   -0.02128    0.01441
AFIX  33
H26A  2    0.276052    0.339903    0.326472    11.00000   -1.50000
H26B  2    0.308612    0.383429    0.256446    11.00000   -1.50000
H26C  2    0.352938    0.356771    0.329420    11.00000   -1.50000
AFIX   0
C18   1    0.362339    0.129738    0.538921    11.00000    0.05540    0.03100 =
         0.09242   -0.01165   -0.00305   -0.01174
C11   1    0.139696    0.335848    0.658997    11.00000    0.04168    0.09018 =
         0.10713   -0.01434    0.01329   -0.03085
C28   1    0.225679    0.462918    0.343669    11.00000    0.13984    0.13505 =
         0.07164   -0.01374   -0.03700    0.08095
AFIX  33
H28A  2    0.217854    0.502824    0.375524    11.00000   -1.50000
H28B  2    0.222722    0.473425    0.285945    11.00000   -1.50000
H28C  2    0.192516    0.429734    0.357394    11.00000   -1.50000
AFIX   0
C4    1    0.398264    0.304474    0.844833    11.00000    0.05694    0.14389 =
         0.03926    0.01120   -0.00174    0.02463

C29   1    0.500000    0.500000    0.534422    10.25000    0.04690    0.04690 =
         0.11682    0.00000    0.00000    0.00000
C5    1    0.456555    0.279070    0.894598    11.00000    0.05650    0.15020 =
         0.06097    0.02713   -0.00626   -0.00034
AFIX  33
H5A   2    0.496462    0.303124    0.879326    11.00000   -1.50000
H5B   2    0.447682    0.285805    0.952258    11.00000   -1.50000
H5C   2    0.462809    0.232029    0.884046    11.00000   -1.50000
AFIX   0
C19   1    0.418428    0.079429    0.536095    11.00000    0.08913    0.03338 =
         0.20202   -0.02830   -0.00149   -0.00627
AFIX  33
H19A  2    0.452784    0.095018    0.499181    11.00000   -1.50000
H19B  2    0.436965    0.073990    0.590394    11.00000   -1.50000
H19C  2    0.401418    0.037092    0.516900    11.00000   -1.50000
AFIX   0
C7    1    0.333514    0.269451    0.864844    11.00000    0.08157    0.27942 =
         0.08040    0.04504    0.00356   -0.02087
AFIX  33
H7A   2    0.298116    0.287621    0.831358    11.00000   -1.50000
H7B   2    0.338068    0.222278    0.853880    11.00000   -1.50000
H7C   2    0.322941    0.276053    0.922093    11.00000   -1.50000
AFIX   0
C21   1    0.342931    0.133655    0.449517    11.00000    0.13396    0.09436 =
         0.11763   -0.03705   -0.03772   -0.02266
AFIX  33
H21A  2    0.306636    0.164966    0.443014    11.00000   -1.50000
H21B  2    0.380798    0.148401    0.417606    11.00000   -1.50000
H21C  2    0.328945    0.090103    0.430747    11.00000   -1.50000
AFIX   0
C13   1    0.092010    0.381830    0.703225    11.00000    0.05113    0.09998 =
         0.11664   -0.00873    0.01717   -0.01872
AFIX  33
H13A  2    0.084907    0.421524    0.670721    11.00000   -1.50000
H13B  2    0.049927    0.359265    0.711513    11.00000   -1.50000
H13C  2    0.110691    0.394115    0.755733    11.00000   -1.50000
AFIX   0
C27   1    0.344868    0.490401    0.346372    11.00000    0.22116    0.10125 =
         0.05052   -0.00018    0.02366   -0.05486
AFIX  33
H27A  2    0.333592    0.529454    0.378260    11.00000   -1.50000
H27B  2    0.388813    0.474947    0.361707    11.00000   -1.50000
H27C  2    0.344486    0.501606    0.288733    11.00000   -1.50000
AFIX   0
C12   1    0.111167    0.317142    0.576362    11.00000    0.05875    0.11734 =
         0.12066   -0.02504    0.00458   -0.03046
AFIX  33
H12A  2    0.103988    0.357063    0.544307    11.00000   -1.50000
H12B  2    0.142070    0.288197    0.547995    11.00000   -1.50000
H12C  2    0.069198    0.294202    0.583934    11.00000   -1.50000
AFIX   0
C20   1    0.305008    0.111407    0.594694    11.00000    0.14919    0.05928 =
         0.20934   -0.01233    0.07307   -0.04894
AFIX  33
H20A  2    0.271560    0.146114    0.592810    11.00000   -1.50000
H20B  2    0.285619    0.069741    0.576728    11.00000   -1.50000
H20C  2    0.321167    0.106639    0.650222    11.00000   -1.50000
AFIX   0
C14   1    0.151049    0.273659    0.709451    11.00000    0.07706    0.15189 =
         0.28158    0.10220    0.05415   -0.00467
AFIX  33
H14A  2    0.181570    0.244417    0.680919    11.00000   -1.50000
H14B  2    0.169803    0.285812    0.761967    11.00000   -1.50000
H14C  2    0.109038    0.250961    0.717747    11.00000   -1.50000
AFIX   0

PART -1
N30   6    0.479931    0.477966    0.599716    10.25000    0.05980    0.05980 =
         0.12264   -0.00087    0.00157   -0.03211
AFIX  23
H30A  2    0.488295    0.434061    0.598353    10.25000   -1.20000
H30B  2    0.435437    0.482206    0.598353    10.25000   -1.20000
AFIX   0

PART 0
C6    1    0.387255    0.376593    0.868222    11.00000    0.21707    0.17345 =
         0.08769   -0.02007   -0.01608    0.06791
AFIX  33
H6A   2    0.427217    0.401945    0.856828    11.00000   -1.50000
H6B   2    0.350531    0.394545    0.836779    11.00000   -1.50000
H6C   2    0.376976    0.379417    0.926018    11.00000   -1.50000
AFIX   0
CO2   3    0.348358    0.339280    0.591712    10.12500    0.02609    0.02567 =
         0.04531    0.00595   -0.00251   -0.00177
CO1   3    0.506319    0.278786    0.616889    10.12500    0.02723    0.02451 =
         0.04910   -0.00121   -0.00061    0.00110

O3    7    0.000000    0.000000    0.603650    10.25000    0.27070    0.27070 =
         0.13725    0.00000    0.00000    0.00000
PART 2
C2    1   -0.032375    0.133473    0.596554    10.50000    0.31558    0.27795 =
         0.13819    0.00271    0.01078    0.00899
AFIX  33
H2A   2   -0.007425    0.174711    0.594591    10.50000   -1.50000
H2B   2   -0.059936    0.129823    0.548131    10.50000   -1.50000
H2C   2   -0.060356    0.133125    0.644819    10.50000   -1.50000
AFIX   0
C15   1    0.017305    0.072995    0.599999    10.50000    0.29903    0.27031 =
         0.11070   -0.00264    0.00636   -0.00426
AFIX  23
H15A  2    0.046065    0.077968    0.552049    10.50000   -1.20000
H15B  2    0.045650    0.081232    0.647642    10.50000   -1.20000
AFIX   0
HKLF 4

REM  arepw1038_a.res in I4
REM R1 =  0.0675 for    5896 Fo > 4sig(Fo)  and  0.0839 for all    7329 data
REM    325 parameters refined using    282 restraints

END

WGHT      0.1227      1.1899

REM Highest difference peak  0.942,  deepest hole -0.785,  1-sigma level  0.098
Q1    1   0.1396  0.2590  0.6335  11.00000  0.05    0.94
Q2    1   0.1448  0.3328  0.7616  11.00000  0.05    0.76
Q3    1   0.0897  0.3644  0.6230  11.00000  0.05    0.65
Q4    1   0.0129  0.5123  0.8207  11.00000  0.05    0.61
Q5    1   0.2941  0.1287  0.4994  11.00000  0.05    0.53
Q6    1   0.3537  0.1025  0.6310  11.00000  0.05    0.50
Q7    1   0.3420  0.3244  0.8696  11.00000  0.05    0.46
Q8    1   0.0835  0.0883  0.6083  11.00000  0.05    0.43
Q9    1   0.0968  0.3602  0.5627  11.00000  0.05    0.43
Q10   1   0.4857  0.5288  0.7085  11.00000  0.05    0.39
Q11   1   0.4572  0.1159  0.7854  11.00000  0.05    0.38
Q12   1   0.3954  0.0788  0.5966  11.00000  0.05    0.38
Q13   1   0.2829  0.4947  0.3455  11.00000  0.05    0.37
Q14   1   0.4520  0.2464  0.6123  11.00000  0.05    0.35
Q15   1   0.4983  0.2692  0.6923  11.00000  0.05    0.35
Q16   1   0.3374  0.2420  0.8526  11.00000  0.05    0.33
Q17   1   0.4000  0.2074  0.8475  11.00000  0.05    0.32
Q18   1   0.4342  0.3496  0.5583  11.00000  0.05    0.31
Q19   1   0.3576  0.3696  0.8584  11.00000  0.05    0.31
Q20   1   0.1410  0.3365  0.5105  11.00000  0.05    0.30
;
_shelx_res_checksum              9020
_shelx_hkl_file                  
;
   0   0  -6 222863. 6438.56   3
   0   0  -6 211947. 4692.56   1
   0   0   6 211881. 4776.88   1
   0   0  -8 999999. 21967.2   3
   0   0  -8 954144. 19112.4   1
   0   0 -10 14343.2 991.391   1
   0   0 -10 13447.5 1743.52   3
   0   0 -12 33133.7 1673.53   1
   0   0 -12 31682.6 2959.45   3
   0   0 -14 3322.87 1150.87   3
   0   0 -16 4524.53 1406.50   3
   0   0 -18-73.3943 763.854   3
   0   0 -20 2173.00 1096.84   3
  -1   0 -19 196.026 721.427   3
   1   0 -19-513.750 956.522   3
  -1   0 -17 21.3508 568.754   3
   1   0 -17 461.973 589.163   3
   1   0 -15-106.178 594.706   3
  -1   0 -15-110.420 938.401   3
   1   0 -13 151.493 114.833   1
  -1   0 -13 146.783 225.583   1
   1   0 -13 883.682 518.699   3
  -1   0 -13-174.967 662.732   3
  -1   0 -11 7228.74 803.446   1
   1   0 -11 6918.35 621.325   1
  -1   0 -11 6354.69 1273.28   3
   1   0 -11 7459.57 1326.32   3
  -1   0  -9 59476.5 3555.30   3
  -1   0  -9 59622.4 2324.46   1
   1   0  -9 58007.5 1917.25   1
   1   0  -9 61242.3 3485.68   3
   1   0  -7 279096. 5875.43   1
  -1   0  -7 277300. 8214.89   3
   1   0  -7 286459. 8071.01   3
  -1   0  -7 282742. 6469.18   1
   0   1   7 286828. 5891.18   1
  -1   0  -5 15836.9 876.386   1
   1   0  -5 15414.4 640.420   1
   1   0  -5 16904.1 1318.45   3
   0   1   5 16947.5 1416.66   3
  -1   0  -5 20725.8 1542.17   3
   0  -1   5 16199.4 1404.86   3
   0  -1   5 17262.8 927.914   1
  -1   0  -3 426540. 8476.53   1
   1   0  -3 423075. 9171.35   3
   0  -1   3 436488. 8538.00   1
   0   1   3 423384. 9281.34   3
   0  -1   3 435206. 9297.88   3
  -1   0   3 374563. 8744.81   3
   1   0   3 415292. 7981.00   1
   0  -1  -3 427264. 8893.27   3
   0   1  -3 389664. 7966.82   1
   0   1  -3 417931. 8840.88   3
   0  -1  -5 17620.6 1355.11   3
   1   0   5 15551.5 784.225   1
   0   1  -5 16540.4 828.233   1
  -1   0   5 17679.2 1394.03   3
   0   1  -5 16589.9 1337.11   3
   1   0   7 284144. 6197.43   1
   0   1  -7 281982. 6278.64   1
   0   1  -7 290386. 8150.07   3
   0  -1  -7 271631. 5952.52   1
   0  -1  -7 302198. 8230.11   3
   0   1  -9 68159.5 3719.74   3
   1   0   9 60158.3 2201.91   1
   0   1  -9 57295.9 2216.62   1
   0  -1  -9 67905.2 3686.24   3
   0  -1  -9 58410.0 1980.33   1
   0  -1 -11 6372.03 1199.72   3
   0   1 -11 7385.00 1372.34   3
   0  -1 -11 6010.94 593.755   1
   0   1 -11 7201.48 764.546   1
   0   1 -13-352.296 726.022   3
   0  -1 -13-905.267 814.327   3
   0   1 -13 429.277 306.314   1
   0  -1 -13 335.942 160.846   1
   0   1 -15 858.411 752.864   3
   0  -1 -15 15.8062 571.232   3
   0  -1 -17 390.146 646.857   3
   0   1 -17 341.042 762.368   3
   0  -1 -19-461.790 713.257   3
   0   1 -19 742.726 967.348   3
  -1  -1 -20 720.195 917.710   3
   1   1 -20-1193.27 919.476   3
  -1  -1 -18 1476.32 1135.59   3
   1   1 -18 1464.36 922.813   3
   1   1 -16 125.032 848.517   3
  -1  -1 -16-740.417 814.910   3
  -1  -1 -14-932.161 942.074   3
   1   1 -14-406.188 525.506   3
   1   1 -12 1922.36 394.610   1
  -1  -1 -12 2556.83 469.646   1
   1   1 -12 2183.91 802.469   3
  -1  -1 -12 3421.38 969.261   3
  -1  -1 -10 8097.49 775.545   1
  -1  -1 -10 9192.69 1421.30   3
   1  -1  10 8024.85 839.742   1
   1   1 -10 8837.51 1402.52   3
   1   1 -10 8926.47 753.666   1
   1  -1   8 132841. 3808.91   1
  -1  -1  -8 130197. 3653.73   1
   1   1  -8 139918. 5297.53   3
   1   1  -8 127849. 3420.02   1
  -1  -1  -8 133139. 5264.38   3
  -1  -1  -6 40693.3 2403.36   3
   1   1  -6 40629.8 1427.56   1
   1   1  -6 41658.5 2323.01   3
  -1  -1  -6 39609.8 1554.72   1
   1  -1   6 39187.7 1581.37   1
  -1   1   6 38486.0 2349.28   3
  -1   1   4 162760. 4697.06   3
   1   1  -4 154025. 4555.08   3
  -1  -1  -4 162651. 4801.37   3
  -1  -1  -4 163705. 3852.29   1
   1   1  -4 168861. 3747.59   1
   1  -1   4 162334. 3818.52   1
  -1  -1   4 168157. 4709.97   3
   1   1   4 163800. 3659.53   1
  -1   1  -4 150844. 4741.81   3
  -1   1  -4 164107. 3849.99   1
   1  -1  -4 160909. 4575.41   3
  -1  -1   6 42733.2 2453.02   3
  -1   1  -6 41804.9 2454.41   3
   1  -1  -6 46105.6 2435.15   3
   1   1   6 41244.9 1371.67   1
  -1   1  -6 42080.1 1666.77   1
  -1   1  -8 135634. 5440.07   3
  -1   1  -8 136097. 3867.99   1
   1  -1  -8 137826. 5234.76   3
   1   1   8 129144. 3298.68   1
  -1   1 -10 9483.24 928.496   1
   1   1  10 9191.07 760.797   1
   1  -1 -10 9657.00 1444.18   3
  -1   1 -10 9360.70 1441.62   3
  -1   1 -12 2939.38 983.781   3
  -1   1 -12 2365.14 528.537   1
   1  -1 -12 2166.23 796.675   3
  -1   1 -14 420.859 348.774   1
  -1   1 -14 257.022 654.601   3
   1  -1 -14 240.070 463.623   3
   1  -1 -16-1149.67 908.393   3
  -1   1 -16 465.398 809.890   3
   1  -1 -18 1118.77 850.759   3
  -1   1 -18 787.460 917.897   3
   1  -1 -20 717.432 893.073   3
   1   1  20 1676.77 1057.12   2
  -1   1 -20 752.785 803.478   3
   1   2  19 419.150 898.545   2
   2  -1 -19 847.649 803.303   3
  -2   1 -19-544.884 801.879   3
  -2   1 -17 842.672 701.758   3
   2  -1 -17 177.748 724.513   3
  -2   1 -15 517.433 627.838   3
   2  -1 -15 544.549 630.635   3
  -2   1 -13 2115.63 563.253   1
  -2   1 -13 1461.66 745.501   3
   2  -1 -13 2301.96 928.175   3
  -2   1 -11 5753.05 1276.78   3
   2  -1 -11 7557.26 1346.77   3
   1   2  11 4972.45 501.394   1
  -2   1 -11 7122.99 901.060   1
   2  -1  -9 37276.1 2660.08   3
  -2   1  -9 36030.4 1943.48   1
   1   2   9 33984.9 1287.19   1
  -2   1  -9 36124.5 2807.58   3
   1   2   7 268286. 5601.86   1
   2  -1  -7 267541. 7751.99   3
  -2   1  -7 260965. 6537.64   1
  -2   1  -7 255682. 7981.26   3
  -2   1  -5 90172.0 2855.49   1
  -1  -2   5 101647. 3666.97   3
   1   2   5 93969.9 2511.09   1
   2  -1  -5 95001.9 3485.76   3
  -2   1  -3 648622. 12531.4   1
   1   2   3 660947. 13257.0   2
   1   2   3 674333. 12441.9   1
  -2   1   3 684180. 13809.2   3
   1   2  -3 655437. 13597.4   3
   2  -1   3 674379. 13157.4   1
   1   2  -5 91622.5 3486.21   3
  -1  -2  -5 87911.8 2630.48   1
   1   2  -5 98945.7 2789.33   1
   2  -1   5 102254. 2809.91   1
  -2   1   5 102134. 3730.14   3
  -1  -2  -5 96937.9 3643.73   3
  -1  -2  -7 253860. 5991.36   1
   2  -1   7 276726. 6223.96   1
   1   2  -7 266737. 7696.93   3
   1   2  -7 258071. 6027.33   1
  -1  -2  -7 265891. 7817.69   3
  -1  -2  -9 33306.8 2591.52   3
   1   2  -9 36668.5 1680.10   1
   1   2  -9 36568.4 2671.35   3
  -1  -2  -9 34350.9 1574.78   1
   2  -1   9 35726.0 1771.97   1
  -1  -2 -11 7411.07 710.071   1
   1   2 -11 7777.15 1374.60   3
  -1  -2 -11 8022.95 1399.97   3
   2  -1  11 7193.59 875.256   1
   1   2 -13 1744.30 843.442   3
   1   2 -13 1995.57 451.389   1
  -1  -2 -13 2178.29 818.524   3
  -1  -2 -15 1302.71 601.546   3
   1   2 -15 885.370 865.391   3
  -1  -2 -17 1371.03 874.173   3
   1   2 -17 28.2235 682.266   3
  -1  -2 -19 1131.74 1013.53   3
   1   2 -19 1774.11 1103.69   3
  -2   0 -20 972.526 998.138   3
   2   0 -20 963.174 1054.28   3
   0   2  20 2035.42 1036.07   2
   2   0 -18 1274.64 879.119   3
   0   2  18 3297.59 1269.53   2
  -2   0 -18 3006.85 1296.68   3
  -2   0 -16-427.272 840.648   3
   2   0 -16 2076.61 1079.57   3
  -2   0 -14 647.299 709.461   3
  -2   0 -14 1640.43 512.866   1
   2   0 -14 2068.84 975.164   3
  -2   0 -12-324.835 824.705   3
   2   0 -12 590.413 182.961   1
   2   0 -12 394.437 477.333   3
  -2   0 -12 652.710 300.130   1
   2   0 -10 3294.16 376.198   1
   2   0 -10 2514.04 807.589   3
  -2   0 -10 2996.22 566.133   1
  -2   0 -10 3377.61 965.795   3
   2   0  -8 19878.6 1813.40   3
  -2   0  -8 21586.1 1383.08   1
  -2   0  -8 20767.0 2000.00   3
   2   0  -8 19051.9 851.619   1
   2   0  -6 15996.8 726.566   1
  -2   0  -6 15515.3 1058.97   1
   2   0  -6 17818.4 1481.27   3
   2   0  -4 16337.5 1185.85   3
   0   2   4 15877.9 1245.72   3
  -2   0  -4 15980.4 975.641   1
   0  -2   4 19886.7 1355.53   3
   0   2  -4 16499.7 1219.20   3
   0  -2  -4 16885.3 1202.41   3
   2   0   4 18463.6 945.266   1
   0   2  -4 16758.4 905.728   1
  -2   0   4 18146.8 1271.83   3
   0  -2  -6 16173.2 1429.74   3
   0   2  -6 17590.0 1500.97   3
   2   0   6 16204.9 921.645   1
   0   2  -6 14502.1 928.120   1
  -2   0   6 14521.8 1406.99   3
   0   2  -8 19184.1 1184.47   1
   0   2  -8 20710.9 1913.90   3
   0  -2  -8 20859.2 1868.01   3
   2   0   8 21873.8 1172.27   1
   0   2 -10 1830.64 649.554   3
   2   0  10 2370.11 451.194   1
   0  -2 -10 1570.48 620.447   3
   0   2 -10 3533.72 578.172   1
   0   2 -12 30.6241 514.349   3
   0   2 -12 895.610 345.286   1
   2   0  12 532.719 277.237   1
   0  -2 -12-230.133 684.197   3
   0   2 -14 1150.41 407.633   1
   0   2 -14 1956.67 867.952   3
   0  -2 -14 430.754 638.270   3
   0   2 -16 78.8900 755.481   3
   0  -2 -16 1934.57 1084.39   3
   0  -2 -18 789.037 777.637   3
   0   2 -18 3043.75 1366.05   3
   0   2 -20-543.839 706.687   3
   0  -2 -20-87.4573 688.469   3
  -2  -1 -19-326.443 876.942   3
   2   1 -19-740.918 869.091   3
  -1   2  19 159.159 525.321   2
   2   1 -17 394.970 695.064   3
  -2  -1 -17 1391.99 736.518   3
   2   1 -15 3799.85 1238.07   3
  -2  -1 -15 3779.13 1140.76   3
  -2  -1 -13 2802.13 910.765   3
   2   1 -13 3712.90 1083.61   3
  -2  -1 -13 3951.04 670.531   1
   2   1 -13 3965.18 540.534   1
  -2  -1 -11 8059.87 1387.96   3
  -2  -1 -11 6153.34 815.906   1
   2   1 -11 8145.22 1396.79   3
   2   1 -11 8022.95 697.125   1
   2   1  -9 17898.7 1841.28   3
  -2  -1  -9 18042.2 1961.63   3
   2   1  -9 15561.7 935.117   1
   1  -2   9 17017.4 1298.47   1
  -2  -1  -9 17548.4 1263.11   1
   2   1  -7 171066. 5770.75   3
  -2  -1  -7 168604. 5990.70   3
  -2  -1  -7 169595. 4632.11   1
   1  -2   7 165384. 4620.98   1
   2   1  -7 166588. 4028.85   1
  -2  -1  -5 121655. 3422.20   1
   2   1  -5 119638. 4020.90   3
   1  -2   5 110487. 3238.42   1
  -1   2   5 107991. 3979.15   3
   1  -2   3 543871. 11024.0   1
  -1   2   3 550626. 11537.2   3
  -2  -1  -3 578751. 11376.4   1
  -2  -1   3 561827. 11713.1   3
  -1   2  -3 534898. 11123.2   1
   2   1   3 551149. 11312.2   1
   2   1   3 560500. 11955.9   2
   1  -2  -3 575698. 11625.9   3
  -1   2  -5 118876. 4172.92   3
  -1   2  -5 112716. 3189.55   1
  -2  -1   5 108350. 3934.28   3
   2   1   5 108668. 3047.42   1
   1  -2  -5 120849. 3977.84   3
  -1   2  -7 174516. 5975.55   3
   2   1   7 167763. 4176.52   1
  -1   2  -7 171277. 4570.46   1
   1  -2  -7 173209. 5753.36   3
   2   1   9 19065.5 1068.36   1
   1  -2  -9 17745.9 1815.94   3
  -1   2  -9 17682.1 1873.76   3
  -1   2  -9 18968.0 1321.27   1
   2   1  11 8846.55 803.028   1
  -1   2 -11 6451.38 1242.55   3
  -1   2 -11 7828.20 927.032   1
   1  -2 -13 5399.04 1292.29   3
  -1   2 -13 3575.31 1037.82   3
  -1   2 -13 4926.17 779.031   1
  -1   2 -15 1480.89 680.655   3
   1  -2 -15 1385.76 777.997   3
  -1   2 -17 1299.91 826.866   3
   1  -2 -17 3310.41 1227.64   3
   1  -2 -19 1692.34 994.063   3
  -1   2 -19 1238.13 920.145   3
   2   1  19 203.652 648.254   2
   2   2 -20 1512.66 880.362   3
  -2  -2 -20 888.853 871.580   3
  -2   2  20 2204.79 955.661   2
  -2  -2 -18 9977.42 2193.15   3
   2   2 -18 10587.3 2234.85   3
  -2  -2 -16 4557.91 1460.87   3
   2   2 -16 5936.35 1638.81   3
  -2  -2 -14 3394.54 1149.04   3
   2   2 -14 4777.85 673.375   1
   2   2 -14 4929.10 1308.04   3
   2   2 -12 5428.83 681.408   1
  -2  -2 -12 4394.69 655.245   1
   2   2 -12 5139.80 1221.79   3
  -2  -2 -12 4375.85 1192.02   3
   2   2 -10 31848.5 2636.38   3
   2  -2  10 33183.4 1939.51   1
  -2  -2 -10 30931.8 1742.89   1
   2   2 -10 30388.6 1537.40   1
  -2  -2 -10 33600.2 2785.91   3
   2   2  -8 196697. 4916.74   1
   2   2  -8 193799. 6668.43   3
   2  -2   8 197528. 5318.69   1
  -2  -2  -8 201584. 7004.74   3
  -2  -2  -8 200075. 5368.42   1
  -2  -2  -6 58046.7 2321.33   1
   2  -2   6 63875.5 2297.36   1
   2   2  -6 62740.2 2962.20   3
  -2   2   6 60571.4 2999.59   3
   2   2  -6 61265.3 2141.24   1
  -2   2   4 131532. 4073.35   3
   2   2  -4 125999. 3985.04   3
  -2  -2  -4 127229. 3651.39   1
   2  -2   4 133790. 3502.68   1
  -2   2   2 31377.5 1036.95   1
   2  -2   2 31173.6 1253.87   1
  -2   2   2 30466.5 1137.12   2
  -2  -2  -2 29511.7 1505.42   2
   2   2   2 29611.2 1533.31   2
  -2   2  -2 32424.8 1323.31   1
   2   2   2 29870.5 1431.80   1
   2  -2  -2 30812.1 984.776   1
   2   2   4 131274. 4279.96   2
  -2  -2   4 134616. 4038.51   3
   2  -2  -4 126422. 3932.56   3
  -2   2  -4 130501. 3578.72   1
   2   2   4 124841. 3546.06   1
   2  -2  -6 59709.7 2869.89   3
  -2  -2   6 65213.3 3076.62   3
   2   2   6 58431.2 2081.68   1
  -2   2  -6 60319.7 2348.15   1
  -2   2  -8 200753. 7035.60   3
   2  -2  -8 194262. 6550.88   3
   2   2   8 189141. 4608.16   1
  -2   2  -8 194984. 5411.95   1
   2  -2 -10 28907.5 2491.12   3
   2   2  10 32071.1 1401.02   1
  -2   2 -10 33247.7 1994.73   1
  -2   2 -10 32630.8 2768.36   3
  -2   2 -12 4188.96 1089.02   3
   2  -2 -12 4649.72 1203.62   3
  -2   2 -12 4600.71 799.921   1
   2   2  12 4497.26 557.198   1
  -2   2 -14 5297.03 917.938   1
  -2   2 -14 6006.92 1519.90   3
   2  -2 -14 5221.99 1363.28   3
  -2   2 -16 5564.82 1586.25   3
   2  -2 -16 4804.18 1428.75   3
   2  -2 -18 11638.1 2291.32   3
   2   2  18 9908.16 2117.51   2
  -2   2 -18 8828.77 2145.80   3
   2  -2 -20 1761.74 970.189   3
  -2   2 -20 1748.26 1055.01   3
   2   2  20 725.323 726.516   2
   2   3  19 9132.77 2108.20   2
  -3   2 -19 12101.7 2518.52   3
   2   3  17 7594.24 1813.03   2
   3  -2 -17 9829.12 2026.58   3
  -3   2 -17 10956.6 2186.63   3
   2   3  15 15958.7 2495.98   2
   3  -2 -15 10852.3 1966.41   3
  -3   2 -15 14057.7 2323.62   3
  -3   2 -13 3312.19 787.512   1
  -3   2 -13 3679.47 1313.28   3
   3  -2 -13 4029.28 1132.49   3
   2   3  13 977.094 773.338   2
  -3   2 -11 74923.0 4653.63   3
   3  -2 -11 76977.6 4431.49   3
  -3   2 -11 77505.4 3559.30   1
   2   3  11 79953.4 2412.12   1
   2   3  11 76165.0 4625.13   2
  -3   2  -9 62759.9 3840.40   3
   2   3   9 55925.3 1945.24   1
  -3   2  -9 60034.3 2822.61   1
   3  -2  -9 57623.2 3407.83   3
   2   3   9 57585.3 3603.78   2
   2   3   7 470895. 11969.8   2
  -3   2  -7 449668. 10491.3   1
   2   3   7 448654. 9684.80   1
   3  -2  -7 465424. 11508.2   3
   2   3   5 56709.2 2893.75   2
   2   3   5 63386.2 2327.98   1
  -2  -3   5 63853.8 2800.98   3
  -3   2  -5 61693.9 2451.11   1
   3  -2  -3 85967.2 2246.03   1
   2   3   3 87438.8 3281.52   2
  -2  -3   3 89589.2 2837.19   3
   2   3   3 85548.1 2908.11   1
  -3   2  -3 82410.7 2769.43   1
  -3   2  -1 505984. 10436.9   1
   2   3   1 483950. 10787.4   2
   3  -2  -1 518260. 10128.8   1
  -2  -3   1 517959. 10481.8   2
   3  -2   1 498045. 10589.6   1
  -2  -3  -1 527248. 11172.0   2
  -3   2   1 501356. 10525.3   1
  -3   2   3 85174.1 2368.50   1
   3  -2   3 82340.1 2620.30   1
  -2  -3  -3 83454.3 3129.44   2
  -3   2   5 62829.4 2889.89   3
   3  -2   5 62964.7 2306.89   1
   2   3  -5 68005.0 2870.19   3
   2   3  -7 446078. 11587.6   3
   3  -2   7 463314. 10291.7   1
   2   3  -7 492181. 10391.6   1
  -2  -3  -7 459023. 11977.5   3
  -2  -3  -9 60137.1 3613.17   3
   2   3  -9 56784.6 2304.69   1
   2   3  -9 54682.2 3345.18   3
   3  -2   9 57823.7 2475.25   1
  -2  -3 -11 82060.2 4664.61   3
   2   3 -11 79012.1 4562.66   3
   2   3 -11 79945.1 2965.99   1
   3  -2  11 79875.3 3328.50   1
   2   3 -13 2011.79 794.177   3
  -2  -3 -13 1790.35 801.457   3
   2   3 -13 2946.07 598.610   1
  -2  -3 -15 12661.4 2147.58   3
   2   3 -15 14015.5 2192.39   3
   2   3 -17 11003.2 2156.51   3
  -2  -3 -17 10807.3 2209.10   3
   2   3 -19 10147.9 2203.45   3
  -2  -3 -19 10338.3 2368.31   3
  -3   2  21 289.274 648.723   2
  -3   1 -20-263.571 764.129   3
   1   3  20 677.425 785.687   2
   3  -1 -18 4279.00 1594.89   3
   1   3  18 3216.91 1378.77   2
  -3   1 -18 1616.36 1137.84   3
   3  -1 -16 684.309 806.042   3
  -3   1 -16 651.713 831.989   3
   1   3  16 416.250 653.705   2
  -3   1 -14 1378.62 780.635   3
   1   3  14 1806.69 903.056   2
   3  -1 -14 2363.63 1000.86   3
  -3   1 -14 1359.51 462.891   1
  -3   1 -12 2774.64 1065.59   3
   3  -1 -12 1911.50 847.760   3
  -3   1 -12 1840.87 548.323   1
  -3   1 -10 20719.4 1640.45   1
  -3   1 -10 18972.5 2245.00   3
   3  -1 -10 18845.4 2006.93   3
   1   3  10 18403.9 841.657   1
   1   3   8 146872. 5685.03   2
  -3   1  -8 137375. 4534.67   1
   1   3   8 141573. 3333.76   1
  -3   1  -8 144713. 5895.57   3
   3  -1  -8 139690. 5399.03   3
   1   3   6 348039. 9223.22   2
  -3   1  -6 336784. 8140.63   1
  -1  -3   6 345194. 9072.86   3
   3  -1  -6 351794. 8955.97   3
   3  -1  -6 327147. 6933.10   1
   1   3   6 359274. 7291.84   1
   3  -1  -4 59974.5 1825.53   1
  -1  -3   4 66227.1 2561.15   3
   1   3   4 61901.3 2117.18   1
   1   3   4 59905.1 2666.82   2
  -3   1  -4 58962.0 2296.88   1
  -1  -3   2 109871. 2885.72   3
   3  -1  -2 111084. 2922.58   1
  -3   1  -2 110217. 3208.48   1
   1   3   2 104275. 3350.22   2
  -1  -3  -2 109158. 3409.98   2
   3  -1   2 107800. 3083.76   1
  -3   1   2 106257. 2965.17   1
   1   3  -4 60165.0 2478.29   3
  -1  -3  -4 58789.4 2541.49   3
   3  -1   4 65055.9 2222.50   1
  -3   1   4 65831.8 2683.55   3
   1   3  -6 348890. 8993.77   3
   3  -1   6 357224. 7871.74   1
  -1  -3  -6 336159. 9067.86   3
   1   3  -6 338086. 7805.16   1
   1   3  -8 137209. 4050.29   1
   3  -1   8 150648. 4187.88   1
  -1  -3  -8 143126. 5513.43   3
   1   3  -8 146043. 5507.18   3
  -1  -3 -10 20027.6 2082.11   3
   3  -1  10 20370.2 1402.52   1
   1   3 -10 19642.9 1331.45   1
   1   3 -10 20637.6 2112.74   3
   1   3 -12 2547.80 561.085   1
  -1  -3 -12 22.9460 585.748   3
   1   3 -12 683.411 481.861   3
   3  -1  12 2773.70 613.463   1
  -1  -3 -14 1368.81 755.079   3
   1   3 -14 2015.62 928.683   3
   1   3 -14 1546.32 450.966   1
  -1  -3 -16-573.832 830.538   3
   1   3 -16 1461.71 1031.01   3
   1   3 -18 912.847 955.626   3
  -1  -3 -18 343.063 706.161   3
   1   3 -20-1164.18 796.799   3
  -1  -3 -20 929.057 1079.88   3
   0   3  19 5389.29 1581.30   2
  -3   0 -19 10186.3 2418.98   3
  -3   0 -17 9945.14 2077.47   3
   3   0 -17 9662.29 2115.33   3
   0   3  17 11521.0 2125.48   2
   0   3  15 11900.1 2048.08   2
  -3   0 -15 15102.1 2359.64   3
   3   0 -15 15304.6 2322.51   3
  -3   0 -13 679.054 410.888   1
   3   0 -13 1152.40 880.440   3
  -3   0 -13 652.124 524.490   3
   3   0 -11 46799.3 1816.73   1
   3   0 -11 50503.0 3502.36   3
  -3   0 -11 53874.0 2719.35   1
  -3   0 -11 52104.5 3772.07   3
   3   0 -11 47052.1 1553.90   1
  -3   0  -9 68288.0 3023.91   1
  -3   0  -9 77263.5 4233.89   3
   3   0  -9 66398.6 1930.83   1
   3   0  -9 73897.0 3885.42   3
   3   0  -7 327213. 8941.25   3
  -3   0  -7 321509. 7936.86   1
   0   3   5 19855.4 857.353   1
  -3   0  -5 17598.0 1223.28   1
   3   0  -5 18588.2 1042.87   1
   3   0  -3 267020. 5823.36   1
   0   3   3 250146. 6232.79   2
  -3   0  -3 259261. 6128.23   1
   0  -3   3 245016. 6004.02   3
   0   3   1 490467. 10094.5   2
  -3   0   1 479096. 10044.0   1
  -3   0   1 486415. 9202.88   2
   3   0   3 256201. 6069.18   1
   0   3  -3 258062. 5933.76   1
   0  -3  -3 262334. 6072.34   3
   0   3  -3 254368. 6094.43   3
   0  -3  -3 263768. 6388.40   2
   3   0   5 20309.1 1160.89   1
  -3   0   5 20092.7 1526.51   3
   0  -3  -5 18276.4 1384.10   3
   0   3  -5 18623.4 1111.45   1
   0   3  -5 20138.2 1499.38   3
   3   0   7 321570. 7265.57   1
   0   3  -7 321238. 8878.21   3
   0   3  -7 306628. 7314.86   1
   0  -3  -7 317023. 8747.47   3
   0   3  -9 68176.0 2739.37   1
   0  -3  -9 70142.6 3842.63   3
   3   0   9 77031.9 2666.85   1
   0   3  -9 78074.2 4071.56   3
   3   0  11 54220.5 2316.74   1
   0   3 -11 57954.5 2593.12   1
   0   3 -11 50490.5 3566.18   3
   0   3 -13 676.684 370.654   1
   0  -3 -13 894.571 709.952   3
   0   3 -13-159.668 601.691   3
   0   3 -15 12789.5 2147.94   3
   0  -3 -15 9731.99 1843.65   3
   0   3 -17 11679.4 2228.07   3
   0  -3 -17 8879.18 1936.88   3
   0   3 -19 8501.31 2122.20   3
   0  -3 -19 9919.21 2170.88   3
  -3  -1 -20 1340.67 1052.96   3
  -1   3  20 1617.78 1025.36   2
  -3  -1 -18 2038.28 1181.96   3
   3   1 -18 1658.14 1221.26   3
  -1   3  18 2167.66 1145.05   2
   3   1 -16 910.177 733.671   3
  -3  -1 -16 4296.25 1322.81   3
  -3  -1 -14 982.057 696.736   3
  -3  -1 -14 326.260 328.570   1
   3   1 -14 165.110 518.173   3
  -3  -1 -12 6578.19 1497.04   3
  -3  -1 -12 6597.85 928.499   1
   3   1 -12 7636.41 673.752   1
   3   1 -12 7718.06 1505.57   3
   3   1 -10 34271.2 1464.30   1
   3   1 -10 36359.8 2832.61   3
  -3  -1 -10 35890.6 2142.63   1
  -3  -1 -10 39361.2 3130.14   3
   3   1  -8 217968. 5024.58   1
  -3  -1  -8 210393. 7424.42   3
   1  -3   8 198260. 5795.73   1
  -3  -1  -8 209839. 5899.11   1
   3   1  -8 199593. 6826.51   3
  -1   3   6 352899. 9560.34   3
  -3  -1  -6 371096. 8839.40   1
   1  -3   6 383594. 8799.17   1
   3   1  -6 381469. 9613.90   3
  -1   3   4 135826. 4251.52   3
  -3  -1  -4 149929. 4274.90   1
   1  -3   4 143102. 3991.51   1
  -1   3   4 142902. 4276.11   2
  -3  -1  -2 80408.8 2781.92   1
  -1   3   2 88454.8 2184.84   1
  -1   3   2 82194.3 2583.00   2
  -1   3   2 89948.5 2464.21   3
   3   1  -2 77560.5 2670.70   1
  -3  -1  -2 80300.3 2731.06   2
   1  -3   2 83660.3 2564.70   1
   3   1   2 86110.0 2793.00   1
   1  -3  -2 81350.7 2493.76   2
   3   1   2 81653.4 2752.35   2
   1  -3  -2 80445.2 2306.35   3
  -1   3  -2 75852.3 2396.62   1
  -3  -1   4 145068. 4467.33   3
  -1   3  -4 154480. 4635.16   3
   1  -3  -4 151563. 4337.78   3
  -1   3  -4 150543. 3948.07   1
   3   1   4 140005. 4049.18   1
  -3  -1   6 363320. 9442.52   3
   3   1   6 357263. 8171.30   1
  -1   3  -6 379164. 9655.75   3
  -1   3  -6 359074. 8246.71   1
   1  -3  -6 380775. 9344.43   3
   3   1   8 206765. 5133.20   1
  -1   3  -8 201452. 6952.74   3
  -1   3  -8 196514. 5460.77   1
   1  -3  -8 202797. 6719.46   3
  -1   3 -10 37203.5 2073.32   1
   3   1  10 37907.6 1753.21   1
  -1   3 -10 35554.1 2890.35   3
   1  -3 -10 33792.7 2710.65   3
  -1   3 -12 6040.58 912.633   1
   3   1  12 6610.86 768.622   1
  -1   3 -12 4986.08 1184.21   3
   1  -3 -12 6691.46 1370.00   3
  -1   3 -14 192.346 311.919   1
   1  -3 -14 164.871 554.681   3
  -1   3 -14-186.853 719.015   3
  -1   3 -16 3170.70 1170.40   3
   1  -3 -16 2209.41 1047.99   3
   1  -3 -18 1581.07 1033.07   3
   3   1  18 4290.02 1513.18   2
  -1   3 -18 1546.40 976.992   3
   3   1  20 2952.40 1436.51   2
   1  -3 -20 89.3975 733.992   3
  -1   3 -20 1454.48 852.682   3
  -2   3  19 3813.43 1334.26   2
  -3  -2 -19 4251.85 1637.93   3
  -3  -2 -17 6902.12 1801.24   3
   3   2 -17 6263.37 1839.82   3
  -2   3  17 5042.84 1381.53   2
  -3  -2 -15 15823.3 2392.99   3
   3   2 -15 10109.0 1894.87   3
  -3  -2 -13 677.028 372.320   1
   3   2 -13 973.501 786.796   3
   3   2 -13 863.153 307.083   1
  -3  -2 -13-281.344 554.965   3
  -3  -2 -11 16754.8 2172.06   3
  -3  -2 -11 14885.2 1363.34   1
   3   2 -11 16513.0 2020.85   3
   3   2 -11 17768.4 1163.12   1
   3   2  -9 22551.2 1271.47   1
  -3  -2  -9 22279.8 2233.40   3
  -3  -2  -9 20229.8 1534.52   1
   3   2  -9 21651.1 2071.87   3
   2  -3   9 19779.6 1526.77   1
   2  -3   7 33584.6 1818.24   1
  -3  -2  -7 38258.4 2015.64   1
   3   2  -7 37595.4 2409.56   3
  -2   3   5 21348.9 1585.95   3
  -3  -2  -5 23981.3 1511.17   1
   2  -3   5 22151.8 1295.82   1
  -2   3   3 80308.6 2000.83   1
  -3  -2  -3 76637.5 2845.80   1
  -3  -2  -3 73525.1 2899.90   2
  -2   3   3 76513.9 2517.97   2
   2  -3   3 80904.8 2567.85   1
  -2   3   3 78217.7 2709.00   3
   2  -3   1 261738. 5750.75   1
  -2   3   1 259076. 5562.73   1
  -2   3   1 269868. 5421.01   2
  -3  -2  -1 249942. 6150.95   2
   2  -3  -1 248299. 5301.55   2
   3   2   1 260488. 6281.86   1
  -2   3  -1 242726. 5597.40   1
   3   2   1 253675. 6036.52   2
  -3  -2   1 253352. 5685.14   2
   2  -3  -1 242409. 5331.77   1
  -2   3  -3 72757.7 2420.18   1
   3   2   3 81490.0 2998.69   2
   3   2   3 81428.1 2790.15   1
   3   2   5 20735.9 1301.36   1
   2  -3  -5 22576.0 1560.21   3
   3   2   5 19743.4 1609.78   2
  -2   3  -5 20877.4 1272.11   1
  -3  -2   5 20871.9 1564.47   3
   3   2   7 32743.2 2386.04   2
  -2   3  -7 36541.7 1878.80   1
   3   2   7 31941.0 1615.74   1
  -2   3  -7 35009.7 2461.62   3
   2  -3  -9 23094.8 2075.98   3
   3   2   9 19425.7 1194.62   1
  -2   3  -9 22443.8 1596.23   1
  -2   3  -9 23775.0 2280.53   3
   2  -3 -11 15315.9 1916.26   3
  -2   3 -11 16770.3 1503.06   1
   3   2  11 16303.8 1090.05   1
  -2   3 -11 16382.5 2082.19   3
  -2   3 -13 566.517 679.988   3
   2  -3 -13 255.249 474.078   3
  -2   3 -13-63.0230 326.958   1
   2  -3 -15 10514.5 1946.16   3
   3   2  15 10672.3 1999.06   2
  -2   3 -15 10124.4 1360.68   1
  -2   3 -15 11787.2 2115.08   3
   2  -3 -17 6328.24 1571.83   3
   3   2  17 7389.41 1825.59   2
  -2   3 -17 4930.10 1596.96   3
  -2   3 -19 5604.49 1867.63   3
   3   2  19 3548.41 1429.20   2
   2  -3 -19 3535.17 1415.77   3
  -3   3  20 1874.72 1047.96   2
  -3  -3 -18 23284.1 3294.31   3
  -3   3  18 19800.4 2731.22   2
   3   3 -18 26868.2 3514.09   3
  -3  -3 -16 19929.8 2860.29   3
   3   3 -16 21218.2 2868.88   3
   3   3 -14 24851.6 1619.95   1
   3   3 -14 20306.3 2550.86   3
  -3  -3 -14 24747.3 2873.43   3
   3   3 -12 40339.6 1993.73   1
  -3  -3 -12 33328.3 3159.81   3
   3   3 -12 40364.7 3299.12   3
   3   3 -10 148421. 4393.26   1
  -3  -3 -10 144330. 6365.30   3
   3   3 -10 152292. 6241.63   3
  -3  -3 -10 152009. 4924.02   1
  -3  -3  -8 156023. 4912.30   1
  -3  -3  -8 160508. 6234.79   3
   3  -3   8 162775. 4821.10   1
   3   3  -8 148522. 5721.21   3
   3   3  -8 163628. 4584.59   1
  -3   3   6 18270.3 1597.11   3
   3  -3   6 17882.2 1231.96   1
   3   3  -6 19357.1 1624.84   3
  -3  -3  -6 15952.8 1313.60   1
  -3   3   4 26939.2 1656.05   3
  -3   3   4 29087.1 1491.77   2
   3  -3   4 27564.2 1432.29   1
  -3   3   4 26285.3 1077.85   1
  -3  -3  -4 26442.9 1789.60   2
  -3   3   2 5307.82 428.264   2
  -3   3   2 5240.46 487.569   1
   3  -3   2 5224.73 543.353   1
  -3  -3   0 35219.3 1686.99   2
   3  -3   0 32854.8 1376.34   1
   3   3   0 33381.7 1589.06   2
  -3   3   0 32823.8 1435.25   1
  -3   3  -2 7624.26 719.166   1
   3  -3  -2 6626.64 482.306   2
   3  -3  -2 7235.32 527.830   1
   3   3   2 5079.84 724.448   1
   3   3   2 4414.06 686.752   2
   3   3   4 28984.2 1929.98   2
  -3  -3   4 26854.6 1619.47   3
  -3   3  -4 29359.6 1583.28   1
   3  -3  -4 27719.0 983.810   1
   3   3   4 26229.4 1596.24   1
   3   3   6 16922.8 1666.18   2
  -3   3  -6 15828.1 1251.87   1
  -3  -3   6 15653.9 1465.52   3
   3   3   6 17871.5 1258.59   1
   3  -3  -6 16287.7 1461.59   3
   3  -3  -8 157581. 5722.13   3
  -3   3  -8 150202. 6163.12   3
  -3   3  -8 153131. 4955.98   1
   3   3   8 161359. 6209.60   2
   3   3   8 156250. 4397.01   1
   3   3  10 152261. 4126.54   1
  -3   3 -10 145832. 6493.44   3
   3  -3 -10 137176. 5909.80   3
  -3   3 -10 149322. 5184.31   1
   3   3  10 148910. 6478.88   2
   3  -3 -12 40125.6 3266.48   3
   3   3  12 41233.2 1788.59   1
  -3   3 -12 42013.7 3531.75   3
  -3   3 -12 41080.0 2667.12   1
   3   3  12 41659.8 3521.85   2
   3  -3 -14 20789.2 2577.42   3
  -3   3 -14 22955.1 2140.63   1
  -3   3 -14 25186.1 2955.83   3
   3   3  14 23661.7 2913.03   2
  -3   3 -16 24495.2 3166.80   3
   3   3  16 15431.4 2501.81   2
   3  -3 -16 20114.2 2765.51   3
   3   3  18 24451.6 3372.15   2
  -3   3 -18 22675.8 3307.37   3
   3  -3 -18 20120.4 2970.34   3
   3   3  20 2912.11 1258.20   2
  -4   3 -19 3141.51 1438.48   3
   3   4  19 3037.64 1379.15   2
   3   4  17 3530.84 1334.93   2
  -4   3 -17 4897.56 1603.97   3
   3   4  15 13324.7 2264.45   2
  -4   3 -15 13156.2 2255.21   3
  -4   3 -15 12467.2 1693.50   1
  -4   3 -13 14478.8 2181.20   3
  -4   3 -13 15641.3 1767.73   1
   4  -3 -13 16368.9 2206.95   3
   3   4  13 12738.8 2120.75   2
   4  -3 -11 53485.6 3647.96   3
   3   4  11 53130.9 2082.98   1
  -4   3 -11 56936.6 3214.67   1
   3   4  11 56958.6 4016.10   2
  -4   3 -11 54685.4 4038.09   3
   3   4   9 29830.4 1612.42   1
   3   4   9 28431.8 2581.55   2
  -4   3  -9 29504.5 2082.71   1
  -4   3  -7 24434.9 1751.07   1
   3   4   7 23646.0 1526.67   1
   3   4   7 24343.3 2183.66   2
  -3  -4   5 10906.8 1107.00   3
   3   4   5 11362.6 1301.48   2
   4  -3  -5 11759.4 652.196   1
  -4   3  -5 12120.9 1119.22   1
   3   4   5 11037.3 1080.10   1
  -3  -4   3 31097.5 1623.89   3
   4  -3  -3 39251.1 1450.80   1
   3   4   3 32033.9 2043.59   2
   3   4   3 33549.5 1941.70   1
  -4   3  -3 40578.8 1938.53   1
   3   4   1 433497. 9864.50   2
   4  -3  -1 420477. 9008.41   1
  -4   3  -1 426496. 9452.38   1
  -3  -4   1 429242. 9607.31   2
  -4   3   1 427079. 9281.31   1
  -3  -4  -1 419139. 9934.91   2
   4  -3   1 434002. 9256.90   1
   4  -3   3 29657.8 1540.78   1
  -4   3   3 30847.1 1255.73   2
  -4   3   3 31296.1 1452.20   1
  -4   3   5 12430.2 1241.36   3
   4  -3   5 12856.1 1042.64   1
  -3  -4  -5 12007.6 1309.80   2
  -4   3   5 11613.1 803.625   1
   3   4  -7 26160.4 2041.21   3
   4  -3   7 24092.5 1543.70   1
  -3  -4  -9 28702.8 2552.58   3
   3   4  -9 33082.4 1869.44   1
   3   4  -9 30062.7 2472.32   3
   3   4 -11 58262.2 3805.13   3
   3   4 -11 56983.7 2563.02   1
  -3  -4 -11 59937.1 4022.08   3
   3   4 -13 16714.0 2216.11   3
  -3  -4 -13 13176.3 2124.13   3
   3   4 -13 15222.1 1312.39   1
   3   4 -15 10642.7 2003.76   3
  -3  -4 -15 13191.4 2274.59   3
  -3  -4 -17 4436.46 1353.24   3
   3   4 -17 5345.37 1503.57   3
  -3  -4 -19 1907.68 1262.50   3
  -4   3  19 2883.16 1130.85   2
  -4   3  21 788.560 578.426   2
   2   4  20 1073.61 857.276   2
   2   4  18 1545.66 942.647   2
  -4   2 -18 1888.09 1202.26   3
   2   4  16 5378.57 1456.84   2
  -4   2 -16 6508.69 1709.40   3
   4  -2 -14 4817.25 1356.95   3
  -4   2 -14 4873.08 1382.41   3
   2   4  14 5363.10 1484.11   2
  -4   2 -14 5013.13 1037.08   1
  -4   2 -12 21399.7 1922.23   1
   2   4  12 19803.7 992.783   1
   4  -2 -12 20385.0 2383.10   3
  -4   2 -12 18531.0 2416.96   3
   2   4  12 20289.4 2454.59   2
   4  -2 -10 11581.9 1611.43   3
  -4   2 -10 15827.0 2032.81   3
   2   4  10 9978.41 1524.82   2
  -4   2 -10 12160.8 1339.98   1
   2   4  10 11943.3 803.107   1
  -4   2  -8 17053.1 1487.65   1
   2   4   8 18058.7 1929.59   2
   2   4   8 15607.2 1061.25   1
   2   4   6 55998.4 2337.86   1
  -2  -4   6 59111.2 2907.61   3
   4  -2  -6 58257.0 1708.05   1
   2   4   6 55960.0 3111.06   2
  -4   2  -6 59837.2 2707.11   1
   2   4   4 165.481 319.492   2
   4  -2  -4 557.790 189.042   1
  -4   2  -4 239.303 155.587   1
  -2  -4   4 330.297 187.072   3
   2   4   4 606.877 320.109   1
   2   4   2 48098.6 2266.40   2
  -2  -4   2 47339.2 1713.49   3
   4  -2  -2 45251.3 1747.86   1
  -4   2  -2 46429.4 2039.72   1
   2   4   0 343564. 7918.51   2
   4  -2   0 359169. 7748.22   1
  -2  -4   0 334848. 8068.42   2
  -4   2   0 351887. 7920.15   1
  -2  -4  -2 44194.3 2219.03   2
  -4   2   2 47828.2 1908.60   1
  -4   2   4 263.316 213.562   3
   4  -2   4 641.361 272.661   1
   2   4  -4 1073.01 308.726   3
  -2  -4  -4 304.565 241.485   2
  -4   2   4 375.655 180.567   1
   2   4  -6 61656.8 2921.67   3
   4  -2   6 56296.1 2353.12   1
  -2  -4  -6 57787.9 2979.03   3
   2   4  -8 16255.4 1688.69   3
   2   4  -8 19506.9 1354.34   1
  -2  -4  -8 17444.6 1787.88   3
   4  -2   8 16311.1 1237.45   1
   2   4 -10 13321.2 1158.29   1
   2   4 -10 9546.68 1465.63   3
  -2  -4 -10 12172.8 1660.49   3
  -2  -4 -12 22557.8 2451.34   3
   2   4 -12 20361.1 1499.79   1
   2   4 -12 19971.4 2311.11   3
   2   4 -14 5077.47 1368.69   3
   2   4 -14 5505.80 867.747   1
  -2  -4 -14 5521.29 1436.51   3
   2   4 -16 4626.74 1512.12   3
  -2  -4 -16 3675.58 1273.98   3
  -2  -4 -18 2642.94 1041.82   3
   2   4 -18 142.282 815.537   3
  -2  -4 -20 2680.76 1289.49   3
   2   4 -20 1353.03 1192.31   3
  -4   1 -19 4195.25 1600.10   3
   1   4  19 2722.66 1227.69   2
  -4   1 -17 4340.80 1471.82   3
   1   4  17 4759.14 1542.98   2
  -4   1 -15 5194.52 1558.95   3
   1   4  15 6441.20 1623.04   2
   4  -1 -15 5127.18 1406.29   3
   4  -1 -13 2906.62 981.834   3
  -4   1 -13 3330.25 1234.77   3
  -4   1 -13 2629.01 701.613   1
   1   4  13 2298.46 967.396   2
  -4   1 -11 11579.6 1864.45   3
   1   4  11 8074.03 477.067   1
   4  -1 -11 10382.0 1618.93   3
   1   4  11 9763.57 1605.65   2
  -4   1 -11 12267.7 1378.02   1
   4  -1  -9 25117.5 856.925   1
   1   4   9 26426.9 2386.80   2
   1   4   9 23933.7 1011.28   1
   4  -1  -9 25651.2 1010.42   1
  -4   1  -7 6440.15 886.076   1
   1   4   7 4688.56 971.851   2
   1   4   7 4219.60 490.676   1
   4  -1  -7 6077.82 542.291   1
   1   4   5 35672.0 1627.23   1
  -1  -4   5 37347.3 2078.32   3
  -4   1  -5 34332.8 1919.46   1
   4  -1  -5 35763.8 1488.35   1
   1   4   5 34426.1 2180.49   2
  -4   1  -3 52794.4 2270.27   1
   4  -1  -3 52042.9 1932.31   1
  -1  -4   3 49176.9 1964.19   3
   1   4   3 49207.0 2353.17   2
  -1  -4   1 376497. 8313.71   2
  -1  -4   1 386581. 7395.24   3
   4  -1  -1 376008. 8298.82   1
   1   4   1 379937. 8507.52   2
  -4   1  -1 369832. 8514.55   1
   4  -1   1 379296. 7871.76   2
  -1  -4  -1 374730. 8621.34   2
  -4   1   1 372441. 8449.73   1
   4  -1   1 380352. 8458.79   1
   4  -1   3 51997.5 2126.53   1
  -4   1   3 52438.5 2056.58   1
   1   4  -3 52107.4 2004.33   3
  -1  -4  -3 53489.7 2405.18   2
  -1  -4  -5 39259.6 2141.70   3
   4  -1   5 36532.8 1770.75   1
   1   4  -5 35774.2 1990.21   3
  -4   1   5 33505.0 2079.37   3
   1   4  -5 38692.9 1822.32   1
   1   4  -7 7526.61 802.002   1
   1   4  -7 6068.07 945.160   3
   4  -1   7 4396.16 620.038   1
  -1  -4  -7 8104.25 1141.22   3
   1   4  -9 29317.1 1701.51   1
   4  -1   9 28631.8 1653.70   1
  -1  -4  -9 27688.3 2332.48   3
   1   4  -9 29247.7 2413.49   3
  -1  -4 -11 11213.5 1673.28   3
   1   4 -11 11447.9 1116.91   1
   1   4 -11 12510.5 1710.75   3
  -1  -4 -13 1903.90 882.304   3
   1   4 -13 2366.03 971.398   3
   1   4 -13 3471.06 701.509   1
  -1  -4 -15 4699.25 1245.28   3
   1   4 -15 4697.49 1339.94   3
   1   4 -17 2118.25 873.610   3
  -1  -4 -17 4889.33 1503.38   3
   1   4 -19 417.463 806.282   3
  -1  -4 -19 2731.55 1193.73   3
   0   4  20 4808.13 1604.91   2
   0   4  18 23141.2 3129.44   2
  -4   0 -18 26988.7 3586.63   3
  -4   0 -16 25952.1 3307.56   3
   0   4  16 18438.4 2729.76   2
   4   0 -14 25824.9 2854.44   3
  -4   0 -14 21975.8 2756.30   3
   0   4  14 19584.0 2552.29   2
  -4   0 -14 18591.6 1837.70   1
   0   4  12 29185.1 2828.16   2
  -4   0 -12 32299.9 3149.67   3
   4   0 -12 28410.8 2756.13   3
   4   0 -12 27328.3 1185.25   1
   4   0 -12 23231.4 957.141   1
  -4   0 -12 30015.3 2191.82   1
   4   0 -10 100148. 4968.06   3
  -4   0 -10 105147. 4173.95   1
   4   0 -10 99396.2 3052.85   1
  -4   0 -10 105136. 5479.12   3
   4   0 -10 95083.1 2567.61   1
   0   4  10 98878.1 5024.92   2
   4   0  -8 154664. 4262.12   1
  -4   0  -8 159843. 5193.84   1
   0   4   8 161070. 6048.19   2
  -4   0  -6 31063.8 1889.95   1
   0   4   6 35976.7 2307.39   2
   4   0  -6 30851.8 1532.74   1
   0   4   6 32126.3 1296.81   1
   0   4   4 38912.9 2129.51   2
  -4   0  -4 40740.7 2068.57   1
   4   0  -4 40615.5 1812.50   1
   4   0  -2 63536.1 2401.40   1
  -4   0  -2 67570.9 2628.34   1
   0   4   2 71348.8 2575.88   2
   0  -4   0 160650. 4249.76   2
  -4   0   0 166744. 4668.52   1
   0   4   0 168682. 4168.23   2
  -4   0   0 170707. 3916.34   2
   4   0   0 163738. 4548.17   1
   4   0   0 164129. 3879.72   2
   0   4  -2 67082.3 2354.50   1
   0  -4  -2 69330.8 2027.05   3
   0  -4  -2 65012.7 2499.74   2
   4   0   2 68928.2 2455.99   2
   0   4  -2 62091.6 1990.36   3
   4   0   2 70098.9 2575.77   1
  -4   0   2 69805.7 2543.69   1
   0  -4  -4 38748.3 1880.46   3
   4   0   4 38692.1 1863.25   1
   0   4  -4 38883.6 1766.72   1
   0   4  -4 39130.7 1914.65   3
   0  -4  -4 40205.1 2090.44   2
   0   4  -6 33353.8 2105.36   3
   0  -4  -6 31399.6 2002.23   3
   0   4  -6 31529.5 1639.74   1
   4   0   6 32822.7 1702.03   1
   0  -4  -8 158996. 5785.28   3
   0   4  -8 155106. 4639.65   1
   4   0   8 162841. 4591.43   1
   0   4  -8 161337. 5943.81   3
   0  -4 -10 101047. 4889.55   3
   4   0  10 95806.8 3390.68   1
   0   4 -10 109445. 5110.30   3
   0   4 -10 102866. 3700.91   1
   0   4 -12 28931.1 1946.40   1
   4   0  12 29150.1 1768.82   1
   0   4 -12 26088.5 2690.13   3
   0  -4 -12 25947.0 2591.89   3
   0  -4 -14 23881.4 2718.27   3
   0   4 -14 22554.8 1845.40   1
   0   4 -14 21100.5 2612.15   3
   0   4 -16 17092.4 2610.19   3
   0  -4 -16 20000.1 2697.61   3
   0   4 -18 26190.7 3461.32   3
   0  -4 -18 24787.5 3315.05   3
   0  -4 -20 9061.15 2160.38   3
   4   0  20 6040.42 1846.45   2
   0   4 -20 3305.23 1484.36   3
  -1   4  19 4009.87 1328.43   2
  -4  -1 -19 7036.26 2059.57   3
  -1   4  17 9302.24 2007.33   2
  -4  -1 -17 10468.5 2179.30   3
  -1   4  15 16368.6 2402.27   2
   4   1 -15 16258.8 2496.81   3
  -4  -1 -15 18836.7 2646.70   3
   4   1 -13 16666.1 978.549   1
  -4  -1 -13 16795.6 2412.03   3
  -1   4  13 15220.6 2126.24   2
   4   1 -13 18110.7 2282.56   3
  -4  -1 -13 15715.4 1583.13   1
  -4  -1 -11 61848.7 3191.83   1
   4   1 -11 63303.3 2168.76   1
   4   1 -11 68563.1 4160.27   3
  -4  -1 -11 72427.3 4593.67   3
  -1   4  11 62671.3 4102.12   2
  -4  -1  -9 27923.3 1945.48   1
   4   1  -9 26097.7 1313.32   1
  -1   4   9 27352.4 2342.48   2
  -4  -1  -7 166185. 5373.93   1
   1  -4   7 176374. 5338.59   1
  -1   4   5 75478.4 3137.31   3
  -1   4   5 72256.8 3073.49   2
   1  -4   5 73283.0 2861.26   1
  -4  -1  -5 69369.6 2961.04   1
  -1   4   5 68249.9 1822.35   1
  -1   4   3 33884.8 1589.08   3
  -1   4   3 32001.5 1694.09   2
   4   1  -3 31197.1 1685.82   1
  -1   4   3 34183.0 1286.66   1
   1  -4   3 35137.0 1736.97   1
  -4  -1  -3 31826.3 1823.01   1
  -4  -1  -1 376331. 8295.21   2
   4   1  -1 385107. 7805.37   2
  -1   4   1 371786. 7458.42   3
   4   1  -1 376673. 8738.74   1
  -4  -1  -1 382191. 8904.55   1
  -1   4   1 376299. 8094.64   2
   1  -4   1 365741. 8294.13   1
  -1   4   1 389898. 8054.11   1
   1  -4  -1 386967. 8258.15   2
   4   1   1 374443. 8753.69   1
  -4  -1   1 370212. 8777.88   1
  -1   4  -1 384506. 8198.60   1
  -4  -1   1 375776. 7925.13   2
   4   1   1 371396. 8352.73   2
  -1   4  -3 32110.1 1538.74   1
   4   1   3 34495.7 1886.40   2
   4   1   3 31993.6 1729.99   1
   1  -4  -3 31526.3 1641.41   2
   1  -4  -3 31979.4 1484.37   3
  -4  -1   5 73221.0 3163.06   3
   1  -4  -5 70734.7 2898.64   3
  -1   4  -5 66252.2 2985.07   3
  -1   4  -5 65197.2 2531.80   1
   4   1   5 73496.9 3310.29   2
   4   1   5 76568.2 2836.05   1
  -1   4  -7 176701. 6016.44   3
   4   1   7 179639. 4943.94   1
   1  -4  -7 171915. 5746.20   3
  -1   4  -7 167691. 4922.55   1
  -1   4  -9 22792.7 1591.05   1
  -1   4  -9 21428.5 2095.41   3
   4   1   9 27035.9 1551.15   1
   1  -4  -9 24099.4 2146.12   3
   4   1  11 67117.9 2694.25   1
  -1   4 -11 74382.2 4398.05   3
   1  -4 -11 71211.1 4162.81   3
  -1   4 -11 65757.0 3075.12   1
   1  -4 -13 14596.5 2035.80   3
  -1   4 -13 15569.1 1543.19   1
  -1   4 -13 15166.1 2129.66   3
  -1   4 -15 18320.1 2558.82   3
  -1   4 -15 18295.9 1799.09   1
   1  -4 -15 17249.4 2408.71   3
   1  -4 -17 12999.6 2311.62   3
  -1   4 -17 10044.3 2154.81   3
   4   1  17 11226.7 2253.71   2
   4   1  19 7179.35 1932.30   2
  -1   4 -19 6367.48 1910.63   3
   1  -4 -19 9189.60 2128.29   3
  -2   4  20 484.716 777.211   2
  -4  -2 -18 946.098 1046.23   3
  -2   4  18 1101.32 770.631   2
  -2   4  16 263.715 586.972   2
  -4  -2 -16 1053.17 975.205   3
   4   2 -14 1332.90 889.357   3
  -4  -2 -14 3562.24 1406.33   3
  -2   4  14 1722.69 852.110   2
  -4  -2 -14 1304.03 555.574   1
  -4  -2 -12 3384.44 767.673   1
   4   2 -12 1718.99 419.659   1
  -2   4  12 1983.70 817.434   2
  -4  -2 -12 1168.56 678.749   3
   4   2 -12 2980.68 976.908   3
   4   2 -10 2267.68 807.849   3
  -4  -2 -10 2734.05 629.411   1
   4   2 -10 3121.15 483.807   1
  -4  -2 -10 3625.24 1049.80   3
  -2   4   8 6226.81 1038.98   2
  -4  -2  -8 5676.09 856.486   1
   2  -4   8 5220.23 788.949   1
   2  -4   6 67998.9 2796.51   1
  -2   4   6 71665.2 3169.75   2
  -2   4   6 66979.2 3228.39   3
  -4  -2  -6 63997.6 2958.30   1
  -2   4   4 9501.48 908.619   2
  -2   4   4 10924.3 984.983   3
  -4  -2  -4 8613.06 988.599   1
  -2   4   4 8931.38 553.393   1
   2  -4   4 9396.87 864.582   1
  -4  -2  -2 92555.0 3218.19   2
  -4  -2  -2 91769.3 3374.83   1
  -2   4   2 92870.4 2702.43   3
  -2   4   2 85435.7 2479.31   1
  -2   4   2 87795.4 2724.91   2
   2  -4   2 90795.0 2902.67   1
   2  -4   0 443593. 8830.52   2
   4   2   0 432512. 9316.24   2
   2  -4   0 427503. 9103.85   1
  -4  -2   0 444374. 9480.13   2
  -2   4   0 418391. 9033.38   1
   4   2   0 436229. 10015.0   1
   2  -4  -2 92442.7 2784.12   2
   2  -4  -2 87719.3 2559.84   1
   4   2   2 93102.6 3369.42   1
   4   2   2 92146.5 3271.39   2
  -2   4  -2 89296.8 2853.12   1
   4   2   4 7826.08 995.334   2
   4   2   4 7840.32 876.604   1
   2  -4  -4 9561.47 901.217   3
  -4  -2   4 8913.26 939.119   3
  -2   4  -4 9167.56 824.484   1
  -2   4  -6 64710.6 3260.45   3
   4   2   6 64357.9 2691.46   1
   2  -4  -6 63921.7 2966.51   3
  -2   4  -6 59903.3 2559.03   1
   4   2   6 66415.9 3381.94   2
   4   2   8 6446.27 1212.37   2
   2  -4  -8 5030.96 904.552   3
  -2   4  -8 3792.56 629.740   1
  -2   4  -8 4212.93 883.916   3
   4   2   8 5651.93 724.646   1
   4   2  10 3077.79 998.728   2
   4   2  10 2532.27 494.248   1
   2  -4 -10 2607.32 788.036   3
  -2   4 -10 2850.48 635.258   1
  -2   4 -10 3079.03 877.960   3
   4   2  12 2320.03 460.935   1
   4   2  12 3337.59 1093.96   2
  -2   4 -12 1395.11 503.516   1
   2  -4 -12 1958.83 771.256   3
  -2   4 -12 911.764 584.183   3
  -2   4 -14 1596.17 829.584   3
  -2   4 -14 2166.06 651.220   1
   4   2  14 2580.72 1060.96   2
   2  -4 -14 1382.64 784.153   3
   2  -4 -16 884.910 726.760   3
   4   2  16 1155.31 855.473   2
  -2   4 -16 847.267 848.491   3
  -2   4 -18 891.679 884.591   3
   2  -4 -18 1719.98 1203.14   3
   4   2  18 949.189 916.134   2
   4   2  20-696.863 994.923   2
   2  -4 -20 556.582 760.635   3
  -2   4 -20-124.282 911.941   3
  -3   4  21-221.467 650.740   2
  -4  -3 -19 2375.20 1263.67   3
  -3   4  19 1860.37 1053.30   2
  -3   4  17 2940.33 1107.94   2
  -4  -3 -17 4525.84 1423.55   3
  -3   4  15 4896.76 1333.67   2
  -4  -3 -15 4353.89 1254.18   3
  -4  -3 -13 10112.2 1244.23   1
   4   3 -13 9095.68 938.187   1
   4   3 -13 10679.1 1793.15   3
  -4  -3 -13 11168.0 1981.55   3
   4   3 -11 41064.1 3244.69   3
   4   3 -11 42988.9 2086.53   1
  -4  -3 -11 43761.4 2568.15   1
  -4  -3 -11 42828.0 3486.90   3
  -4  -3  -9 116458. 4439.40   1
   4   3  -9 116541. 3782.03   1
  -3   4   7 253965. 7397.46   2
  -4  -3  -7 238438. 7032.79   1
   3  -4   7 255420. 6707.49   1
  -3   4   5 53747.6 2441.22   2
  -3   4   5 51646.0 2598.75   3
  -3   4   5 51390.0 1637.49   1
   3  -4   5 57101.8 2353.40   1
  -4  -3  -5 47193.0 2499.19   1
  -4  -3  -3 45260.6 2368.58   2
   3  -4   3 52327.3 2102.64   1
  -4  -3  -3 46200.0 2398.75   1
  -3   4   3 50541.9 1733.33   1
  -3   4   3 49271.0 1916.80   2
  -3   4   3 49924.5 2148.71   3
  -3   4   1 233341. 5556.03   1
  -3   4   1 234483. 5039.38   2
   3  -4   1 238360. 5693.62   1
  -4  -3  -1 241527. 6318.62   2
   4   3  -1 245559. 5810.20   2
   4   3   1 240940. 6610.99   1
  -4  -3   1 239856. 6024.59   2
   3  -4  -1 239116. 5310.14   2
  -3   4  -1 233169. 5827.84   1
   3  -4  -1 246753. 5564.49   1
   4   3   1 245792. 6322.78   2
   4   3   3 49162.1 2524.02   2
  -3   4  -3 42248.5 1990.00   1
   3  -4  -3 46838.3 1617.03   1
   3  -4  -3 48536.9 1867.66   2
   4   3   3 49038.8 2416.38   1
   3  -4  -5 45929.9 1509.88   1
   4   3   5 56421.0 2969.29   2
  -4  -3   5 53830.4 2628.23   3
  -3   4  -5 43754.5 2153.26   1
   4   3   5 53621.1 2496.07   1
   4   3   7 249505. 6609.61   1
   4   3   7 237508. 7955.02   2
   3  -4  -7 255129. 7440.99   3
  -3   4  -7 243870. 6732.64   1
   4   3   9 113907. 3757.72   1
   4   3   9 111623. 5385.42   2
  -3   4  -9 113974. 4315.19   1
  -3   4  -9 108127. 5254.78   3
   3  -4  -9 110350. 4878.80   3
  -3   4 -11 44578.9 2704.09   1
  -3   4 -11 40136.9 3327.95   3
   4   3  11 40566.5 3411.78   2
   4   3  11 40063.8 1941.12   1
   3  -4 -11 40509.0 3173.34   3
  -3   4 -13 9975.98 1377.18   1
   3  -4 -13 7915.06 1559.42   3
   4   3  13 10257.2 1854.40   2
  -3   4 -13 10646.9 1880.51   3
  -3   4 -15 4645.61 1024.95   1
   3  -4 -15 6320.94 1550.50   3
  -3   4 -15 5153.60 1485.25   3
   4   3  15 2893.29 1176.53   2
   3  -4 -17 4176.35 1414.34   3
   4   3  17 4363.23 1428.12   2
  -3   4 -17 4087.55 1503.13   3
  -3   4 -19 2233.91 1219.68   3
   4   3  19 960.792 714.383   2
  -4   4  20 2163.72 1125.32   2
  -4   4  18 1385.69 951.635   2
  -4  -4 -18 1437.32 925.734   3
  -4  -4 -16 3125.05 1226.49   3
  -4   4  16 473.682 608.928   2
  -4  -4 -14 6366.97 1457.55   3
   4   4 -14 7203.75 897.068   1
  -4  -4 -12 16314.2 2196.36   3
   4   4 -12 11579.9 1822.92   3
   4   4 -12 15745.8 1318.98   1
  -4  -4 -10 62897.9 4114.83   3
   4   4 -10 67116.4 2921.09   1
  -4   4   6 102860. 3798.04   2
   4  -4   6 101918. 3550.49   1
  -4   4   6 99225.8 2796.61   1
  -4   4   4 49594.6 2432.62   3
  -4   4   4 50703.4 2032.95   2
   4  -4   4 51709.9 2219.43   1
  -4  -4  -4 49386.0 2683.51   2
  -4   4   4 46826.4 1824.52   1
  -4   4   2 149532. 4123.09   1
   4  -4   2 156874. 4326.09   1
  -4   4   2 155296. 3585.64   2
  -4  -4  -2 156836. 5038.74   2
   4  -4   0 627122. 12875.4   1
   4   4   0 621459. 13443.7   2
  -4  -4   0 630992. 13702.7   2
  -4   4   0 644344. 13133.2   1
   4  -4  -2 163341. 3699.97   2
   4  -4  -2 163842. 4074.11   1
  -4  -4   2 152246. 4588.51   2
   4   4   2 149339. 5018.72   2
  -4   4  -2 160616. 4603.73   1
   4   4   2 148168. 5051.25   1
   4   4   4 52078.1 2609.27   1
  -4  -4   4 49385.4 2335.74   3
   4   4   4 53084.6 2881.92   2
  -4   4  -4 45169.7 2243.86   1
   4  -4  -4 46433.6 1656.12   1
   4   4   6 104612. 4566.42   2
   4   4   6 97018.6 3715.08   1
  -4   4  -6 98001.0 3682.78   1
   4   4   8 106979. 3831.20   1
  -4   4  -8 107707. 4212.14   1
   4   4   8 104399. 5105.20   2
   4   4  10 55917.2 3943.85   2
   4   4  10 60069.2 2592.15   1
  -4   4 -10 69292.1 4373.02   3
  -4   4 -10 63676.6 3357.64   1
  -4   4 -12 11107.6 1483.65   1
  -4   4 -12 12866.2 2074.34   3
   4   4  12 12734.0 2015.41   2
   4   4  14 6677.20 1604.69   2
  -4   4 -14 6299.70 1248.27   1
  -4   4 -14 6696.47 1583.13   3
  -4   4 -16 2084.99 1001.07   3
   4   4  16 98.5481 726.637   2
   4   4  18 1460.90 948.392   2
  -4   4 -18 1394.47 983.860   3
  -5   4 -19 5038.72 1772.76   3
   4   5  19 2858.00 1261.69   2
  -5   4 -17 9006.99 2133.49   3
   4   5  17 8274.90 2002.75   2
   4   5  15 3338.87 1298.34   2
  -5   4 -15 3492.28 1406.39   3
  -5   4 -15 4928.26 1216.38   1
  -5   4 -13 3867.16 1003.48   1
  -5   4 -13 6148.00 1565.20   3
   4   5  13 5957.80 1443.68   2
  -5   4 -11 25484.6 2257.16   1
   4   5  11 24692.3 1587.92   1
  -5   4 -11 28751.3 2989.89   3
   4   5  11 23091.3 2595.75   2
  -5   4  -9 54434.4 3106.14   1
   4   5   9 55341.7 2673.64   1
   4   5   9 49486.1 3590.06   2
   4   5   7 46476.7 3195.05   2
   4   5   7 47146.2 2528.32   1
   5  -4  -7 40395.4 1381.81   1
  -5   4  -7 42596.3 2526.84   1
  -4  -5   5 98358.6 3751.39   3
   4   5   5 99588.8 4466.12   2
   4   5   5 95259.1 3912.32   1
   5  -4  -5 96157.5 2737.85   1
  -5   4  -5 93238.0 3741.78   1
   4   5   3 154954. 5437.00   2
   5  -4  -3 165282. 4246.63   1
  -5   4  -3 166461. 5075.56   1
   4   5   3 158764. 5385.20   1
   4   5   1 176783. 5442.16   2
  -4  -5   1 178120. 5373.90   2
  -5   4  -1 171408. 5071.33   1
   5  -4  -1 177513. 4681.92   1
  -5   4   1 176453. 4969.61   1
   5  -4   1 179591. 4886.77   1
   4   5  -1 180048. 5084.73   2
  -4  -5  -1 173297. 5578.75   2
   5  -4   3 156113. 4608.24   1
  -4  -5  -3 158330. 5443.96   2
  -5   4   3 155274. 3731.72   2
  -5   4   3 151872. 4391.87   1
  -5   4   5 91804.2 3028.05   1
  -5   4   5 95368.6 3216.03   2
  -5   4   5 93600.7 3876.20   3
  -5   4   7 45102.1 1791.32   1
  -4  -5  -9 56271.3 3679.78   3
   4   5  -9 54893.8 2668.21   1
   4   5 -11 28107.3 1878.93   1
  -4  -5 -11 27133.8 2737.86   3
  -4  -5 -13 5242.58 1309.10   3
   4   5 -13 7129.80 982.020   1
  -4  -5 -15 7500.82 1734.55   3
  -5   4  17 4956.25 1317.93   2
  -4  -5 -17 8705.44 1963.34   3
  -4  -5 -19 3529.78 1503.29   3
  -5   4  19 1609.99 969.136   2
  -5   4  21-170.605 519.514   2
   3   5  20 2011.74 1157.43   2
   3   5  18 2522.02 1104.23   2
  -5   3 -18 1311.36 1120.18   3
   3   5  16 3206.12 1172.26   2
  -5   3 -16 1701.18 1065.63   3
  -5   3 -14 2597.89 918.160   1
   3   5  14 3808.18 1294.17   2
  -5   3 -14 1149.64 656.787   3
  -5   3 -12 1772.94 1064.04   3
  -5   3 -12 391.351 469.294   1
   3   5  12-256.849 751.809   2
  -5   3 -10 5376.34 982.990   1
   3   5  10 7650.13 1403.68   2
   3   5  10 6902.19 750.017   1
  -5   3  -8 945.339 323.556   1
   3   5   8 1036.03 565.731   2
   5  -3  -8 1042.97 164.194   1
   3   5   8 1064.80 307.770   1
   5  -3  -6 32752.4 1297.75   1
   3   5   6 32361.4 2016.48   1
  -3  -5   6 36818.2 2245.02   3
   3   5   6 31569.3 2437.42   2
  -5   3  -6 36361.5 2208.73   1
   5  -3  -4 37098.0 1559.21   1
   3   5   4 36856.2 2164.79   1
  -5   3  -4 35827.0 2060.92   1
  -3  -5   4 39360.9 1974.91   3
   3   5   4 31754.6 2239.53   2
   3   5   2 6578.72 910.030   2
  -3  -5   2 7858.42 873.870   2
   5  -3  -2 7856.74 718.887   1
  -5   3  -2 7956.17 897.972   1
   3   5   0 73184.3 2872.32   2
  -5   3   0 70853.8 2773.87   1
   5  -3   0 74155.4 2636.31   1
  -3  -5   0 73250.8 3029.92   2
   5  -3   2 7542.03 795.900   1
  -3  -5  -2 7080.36 916.457   2
  -5   3   2 7404.69 782.452   1
   5  -3   4 37401.2 1910.55   1
  -3  -5  -4 37866.9 2335.63   2
  -5   3   4 37315.4 1779.07   1
  -5   3   6 32631.9 1569.16   1
   3   5  -8 1154.17 366.948   1
   3   5  -8 1308.81 550.974   3
  -3  -5  -8 1825.87 736.643   3
   3   5 -10 8172.36 980.536   1
  -3  -5 -10 4869.26 1120.39   3
   3   5 -10 4882.63 1042.72   3
   3   5 -12 383.074 556.326   3
   3   5 -12 567.316 379.550   1
  -3  -5 -12 867.222 945.663   3
   3   5 -14 2326.30 958.728   3
   3   5 -14 2659.59 621.526   1
  -3  -5 -14 4076.17 1271.94   3
  -3  -5 -16 2517.91 998.017   3
   3   5 -16 3273.21 1187.90   3
  -3  -5 -18 1357.71 1055.73   3
  -5   3  20 559.547 555.175   2
  -5   2 -19 1744.57 1182.67   3
   2   5  19 2185.18 1192.04   2
   2   5  17 927.260 993.029   2
  -5   2 -17 1054.46 1058.00   3
  -5   2 -15 1905.03 687.500   1
   2   5  15 2912.60 1172.56   2
  -5   2 -15 3132.09 1375.09   3
  -5   2 -13 2692.30 1130.98   3
   2   5  13 2417.20 944.951   2
  -5   2 -13 2834.75 855.679   1
  -5   2 -11 9103.20 1274.05   1
   2   5  11 8961.72 679.560   1
  -5   2 -11 9005.41 1765.27   3
   2   5  11 9810.84 1663.35   2
  -5   2  -9 5279.57 907.064   1
   2   5   9 4555.37 1010.19   2
   2   5   9 5036.87 599.065   1
   2   5   7 20510.5 1361.35   1
  -5   2  -7 16811.0 1540.89   1
   2   5   7 19636.0 1948.91   2
   5  -2  -7 19205.2 981.140   1
   2   5   5 27436.1 1687.70   1
  -2  -5   5 25808.4 1707.83   3
   5  -2  -5 26036.1 1291.55   1
   2   5   5 25420.7 2002.02   2
  -5   2  -5 25985.0 1794.28   1
  -2  -5   3 72908.0 2525.33   3
  -5   2  -3 70352.1 2954.50   1
   2   5   3 70698.5 3150.63   2
   5  -2  -3 72023.5 2528.04   1
  -2  -5   1 15368.0 1175.54   2
   2   5   1 12804.0 1133.17   2
   5  -2  -1 12105.3 969.259   1
  -5   2  -1 13604.6 1147.97   1
  -5   2   1 13817.0 1109.63   1
   5  -2   1 13778.7 1058.70   1
  -2  -5  -1 12561.1 1164.75   2
  -2  -5  -3 74332.4 3211.41   2
  -5   2   3 69617.4 2681.31   1
   5  -2   3 73451.3 2795.48   1
  -5   2   5 24285.2 1415.69   1
   5  -2   5 26015.9 1582.84   1
  -2  -5  -5 23547.1 1877.22   2
   2   5  -5 24009.1 1644.79   3
  -5   2   5 25735.1 1855.19   3
  -2  -5  -7 18936.7 1763.50   3
   5  -2   7 20433.2 1435.81   1
   2   5  -7 20486.7 1487.76   1
   2   5  -7 20975.2 1755.01   3
  -2  -5  -9 6258.29 1224.57   3
   2   5  -9 3752.63 812.454   3
   2   5  -9 5344.64 739.386   1
   2   5 -11 8524.58 999.270   1
  -2  -5 -11 7010.66 1331.22   3
   2   5 -11 8917.29 1498.06   3
   2   5 -13 2413.05 1004.23   3
   2   5 -13 2737.09 625.128   1
  -2  -5 -13 2662.04 944.277   3
   2   5 -15 3185.18 1024.74   3
  -2  -5 -15 1600.76 846.855   3
  -2  -5 -17 2417.60 1195.39   3
   2   5 -17-144.639 734.533   3
   2   5 -19 1956.63 1245.08   3
  -2  -5 -19 416.063 774.341   3
  -5   2  21-172.201 582.855   2
   1   5  20 881.556 933.112   2
   1   5  18 959.224 737.195   2
  -5   1 -18 2629.92 1146.38   3
   1   5  16 1524.15 941.121   2
  -5   1 -16 64.1174 757.663   3
   1   5  14 11765.3 2033.99   2
  -5   1 -14 9043.45 1378.77   1
  -5   1 -14 10410.2 1985.40   3
  -5   1 -12 4500.55 1477.72   3
  -5   1 -12 3767.78 887.439   1
   1   5  12 2974.19 1036.82   2
   1   5  10 62379.4 4007.39   2
   5  -1 -10 62011.0 1839.37   1
   5  -1 -10 59872.5 1663.20   1
  -5   1 -10 62458.1 3335.58   1
   1   5  10 54623.8 1702.29   1
   5  -1  -8 63806.9 2194.69   1
   1   5   8 65451.2 3746.09   2
  -5   1  -8 60166.7 3103.40   1
   1   5   8 61259.3 2203.08   1
   1   5   6 146616. 4268.70   1
   1   5   6 149108. 5504.24   2
  -1  -5   6 151334. 5158.11   3
  -5   1  -6 147040. 5005.41   1
   5  -1  -6 154932. 4163.86   1
  -5   1  -4 4891.26 754.280   1
   1   5   4 3031.01 657.116   2
  -1  -5   4 4233.48 623.240   3
   5  -1  -4 5733.50 648.994   1
  -5   1  -2 55928.0 2558.91   1
   5  -1  -2 56348.2 2304.12   1
  -1  -5   2 61632.7 1893.49   3
   1   5   2 55591.5 2564.38   2
   5  -1   0 167891. 3820.01   2
   5  -1   0 168459. 4740.67   1
  -1  -5   0 162910. 4695.40   2
   1   5   0 162616. 4528.40   2
  -5   1   0 164616. 3746.49   2
  -5   1   0 167063. 4883.45   1
  -1  -5  -2 55445.9 2548.36   2
  -5   1   2 58500.1 2469.65   1
   5  -1   2 62250.4 2526.73   1
   5  -1   2 57481.3 2232.37   2
  -5   1   4 3940.65 591.621   1
  -1  -5  -4 5991.47 858.649   2
  -1  -5  -4 5353.54 730.853   3
   5  -1   4 3826.14 592.889   1
   1   5  -4 5956.64 721.036   3
   5  -1   6 154887. 4723.91   1
  -1  -5  -6 155951. 5234.99   3
   1   5  -6 160818. 5256.67   3
   1   5  -6 164581. 4776.08   1
   1   5  -8 65825.8 3473.21   3
   5  -1   8 62889.1 2712.93   1
   1   5  -8 68839.2 2818.56   1
  -1  -5  -8 68138.7 3589.28   3
   1   5 -10 63988.6 2857.24   1
   1   5 -10 62914.1 3821.02   3
  -1  -5 -10 63030.0 3842.89   3
   1   5 -12 3652.39 1076.13   3
  -1  -5 -12 3066.31 922.034   3
   1   5 -12 2959.96 626.864   1
  -1  -5 -14 9977.55 1753.00   3
   1   5 -14 10617.4 1279.64   1
   1   5 -14 10093.2 1837.18   3
   1   5 -16 676.157 785.889   3
  -1  -5 -16 1739.83 896.685   3
  -1  -5 -18 2614.80 1254.52   3
   1   5 -18 3128.41 1297.67   3
   1   5 -20 527.994 981.644   3
  -5   0 -19 1874.68 1040.78   3
   0   5  19 3056.89 1271.18   2
   0   5  17 5887.02 1600.04   2
  -5   0 -17 5923.61 1721.76   3
   0   5  15 9009.26 1860.36   2
  -5   0 -15 9778.91 2129.20   3
   0   5  13 13949.5 2078.40   2
  -5   0 -13 14088.4 2247.77   3
  -5   0 -13 13765.7 1629.39   1
   5   0 -11 70502.8 2492.32   1
   5   0 -11 70337.1 2111.40   1
  -5   0 -11 80775.9 4988.23   3
  -5   0 -11 69880.6 3648.32   1
   0   5  11 73342.5 4507.45   2
   0   5   9 107214. 5104.56   2
   5   0  -9 115066. 3578.06   1
  -5   0  -9 106518. 4440.02   1
   0   5   7 172211. 6128.18   2
  -5   0  -7 171989. 5655.08   1
   0   5   7 165512. 4231.07   1
   5   0  -7 174976. 4869.10   1
   5   0  -5 37540.4 1872.41   1
  -5   0  -5 33343.4 2063.46   1
  -5   0  -3 65216.2 2907.90   1
   0   5   3 68073.6 2859.22   2
   5   0  -3 69110.6 2702.65   1
  -5   0  -1 462970. 10727.3   1
   0   5   1 468194. 10136.1   2
  -5   0  -1 453988. 9679.69   2
   5   0  -1 469352. 9149.01   2
   5   0  -1 460795. 10440.6   1
   0  -5  -1 466633. 10242.0   2
  -5   0   1 454763. 10514.3   1
   5   0   1 449430. 10379.0   1
   5   0   1 453392. 9777.73   2
  -5   0   1 469052. 9277.83   2
   0   5  -3 75352.2 2737.85   1
  -5   0   3 68432.7 2834.36   1
   0  -5  -3 66849.2 2869.98   2
   5   0   3 72439.8 2871.70   2
   0  -5  -3 74118.7 2431.94   3
   0   5  -3 68886.2 2397.27   3
   5   0   3 74592.3 2925.52   1
   5   0   5 28287.4 1747.80   1
   0   5  -5 37454.4 2062.81   3
  -5   0   5 27568.4 1948.20   3
   0  -5  -5 36827.0 2003.32   3
   0   5  -5 36028.6 1840.45   1
   0  -5  -5 37670.5 2209.78   2
   5   0   7 172405. 5125.16   1
   0  -5  -7 178828. 5901.14   3
   0   5  -7 178159. 5110.30   1
   0   5  -7 175842. 5963.69   3
   0  -5  -9 111730. 4883.96   3
   5   0   9 106706. 3752.14   1
   0   5  -9 109309. 3917.28   1
   0   5  -9 116935. 5091.75   3
   0   5 -11 76195.0 4459.36   3
   0  -5 -11 78295.2 4411.72   3
   0   5 -11 73609.3 3279.99   1
   0   5 -13 13858.0 1440.00   1
   0  -5 -13 12189.8 1911.79   3
   0   5 -13 12167.0 1966.65   3
   0   5 -15 8932.70 1291.85   1
   0  -5 -15 9974.82 1892.44   3
   0   5 -15 11939.4 2109.02   3
   0   5 -17 2873.05 1177.92   3
   0  -5 -17 6176.21 1775.40   3
   0  -5 -19 2690.78 1243.00   3
   0   5 -19 4263.97 1468.74   3
   5   0  19 2107.86 1255.95   2
  -1   5  20 3060.72 1314.24   2
  -1   5  18 1770.02 1232.57   2
  -5  -1 -18 798.565 845.201   3
  -1   5  16 3095.99 1127.57   2
  -5  -1 -16 2775.43 1314.79   3
  -1   5  14 7872.43 1678.35   2
  -5  -1 -14 6919.78 1190.29   1
  -5  -1 -14 8695.76 1893.48   3
   5   1 -12 29223.2 1378.29   1
  -5  -1 -12 32401.5 3263.12   3
   5   1 -12 26736.0 1661.18   1
  -5  -1 -12 25583.9 2189.31   1
  -1   5  12 30259.9 2920.51   2
   5   1 -10 25233.8 1347.32   1
  -5  -1 -10 24518.2 2043.98   1
   5   1 -10 24329.7 1624.88   1
  -1   5  10 29387.9 2643.51   2
   5   1  -8 13702.7 1211.27   1
  -1   5   8 17163.8 1794.16   2
  -5  -1  -8 13304.2 1423.53   1
   5   1  -6 46768.4 2339.02   1
  -1   5   6 47497.5 2690.67   3
  -1   5   6 52105.0 1591.20   1
  -5  -1  -6 50766.7 2720.69   1
  -1   5   6 50852.2 2786.97   2
  -5  -1  -4 24928.3 1785.05   1
  -1   5   4 26434.0 1734.07   2
  -1   5   4 27584.9 1631.70   3
   5   1  -4 23960.7 1602.63   1
   1  -5   4 30706.0 1784.52   1
  -1   5   4 31106.4 1324.74   1
  -1   5   2 28003.3 1347.23   1
   5   1  -2 24257.1 1612.51   1
  -5  -1  -2 24871.9 1495.87   2
  -1   5   2 25771.7 1153.68   3
   1  -5   2 24801.0 1489.79   1
  -5  -1  -2 26003.2 1757.44   1
  -1   5   2 24466.7 1449.61   2
   5   1   0 620834. 12702.1   2
  -1   5   0 646065. 12915.6   1
   1  -5   0 621036. 12848.0   2
   5   1   0 630759. 13686.7   1
  -5  -1   0 634410. 12814.8   2
  -5  -1   0 611422. 13775.9   1
   5   1   2 25007.1 1662.30   1
   1  -5  -2 27245.9 1540.87   2
  -5  -1   2 26224.1 1710.56   1
   5   1   2 25567.4 1574.24   2
  -1   5  -2 27795.1 1474.93   1
  -5  -1   2 23823.0 1188.06   2
  -1   5  -4 27127.2 1642.80   3
   5   1   4 29949.0 1802.66   1
   1  -5  -4 25542.4 1482.73   3
   1  -5  -4 24946.9 1641.83   2
  -1   5  -4 26277.9 1522.55   1
   5   1   4 28257.2 1898.87   2
   1  -5  -6 51171.6 2601.82   3
   5   1   6 50289.9 2429.79   1
   5   1   6 45005.9 2780.67   2
  -1   5  -6 50112.6 2723.99   3
  -1   5  -6 49081.1 2273.34   1
   5   1   8 18180.9 1376.88   1
  -1   5  -8 14650.9 1639.76   3
  -1   5  -8 16831.6 1367.46   1
   1  -5  -8 16320.8 1649.04   3
   1  -5 -10 25960.0 2350.99   3
  -1   5 -10 24829.4 2384.90   3
  -1   5 -10 22605.5 1732.99   1
  -1   5 -12 27096.9 2052.34   1
  -1   5 -12 22123.2 2525.20   3
   1  -5 -12 28706.2 2738.91   3
   1  -5 -14 6203.59 1450.82   3
  -1   5 -14 6560.14 1460.19   3
  -1   5 -14 7266.80 1165.44   1
  -1   5 -16 3303.11 1285.56   3
   5   1  16 4132.92 1406.93   2
   1  -5 -16 2496.27 971.202   3
   5   1  18 1765.48 1325.00   2
  -1   5 -18 539.845 843.995   3
   1  -5 -18 533.264 734.785   3
  -1   5 -20 747.951 975.763   3
  -5  -2 -19 1180.50 1004.83   3
  -2   5  19 1256.95 918.127   2
  -2   5  17 83.4162 620.684   2
  -5  -2 -17-472.582 794.226   3
  -5  -2 -15 2027.97 1020.09   3
  -2   5  15 1217.42 876.906   2
  -2   5  13 4492.79 1191.17   2
  -5  -2 -13 3471.61 1169.79   3
   5   2 -13 4314.97 597.892   1
  -5  -2 -13 3628.02 905.153   1
  -5  -2 -11 21227.0 1903.11   1
   5   2 -11 19493.7 1288.46   1
  -2   5  11 18508.8 2140.91   2
  -5  -2 -11 23820.8 2682.66   3
  -2   5   9 9799.07 1403.14   2
  -5  -2  -9 11503.8 1364.48   1
  -2   5   7 35432.8 2412.29   2
  -5  -2  -7 37626.8 2378.35   1
  -2   5   5 37547.7 2156.44   2
  -2   5   5 36407.2 1336.54   1
  -2   5   5 36752.1 2133.56   3
   2  -5   5 39750.4 2134.62   1
  -5  -2  -5 39785.1 2370.36   1
   5   2  -3 51320.0 2545.98   1
  -5  -2  -3 49102.0 2590.14   1
  -2   5   3 48892.3 1807.56   1
   2  -5   3 55123.0 2349.04   1
  -2   5   3 50000.1 2205.46   2
  -2   5   3 53476.9 2141.06   3
  -5  -2  -3 54059.3 2551.35   2
  -2   5   1 38112.4 1631.19   1
  -5  -2  -1 38252.0 2196.54   1
  -2   5   1 36323.2 1542.74   2
  -5  -2  -1 38923.5 1938.65   2
   2  -5   1 40758.8 1871.44   1
   5   2  -1 37238.2 2117.88   1
   5   2  -1 34699.2 1582.52   2
   2  -5  -1 37965.1 1688.40   2
  -2   5  -1 39733.3 1777.68   1
   2  -5  -1 40524.0 1791.38   1
  -5  -2   1 36954.0 1729.93   2
   5   2   1 37953.8 1926.04   2
   5   2   1 37297.5 2148.10   1
  -2   5  -3 52970.8 2225.15   1
   5   2   3 51069.7 2555.38   1
   2  -5  -3 52397.7 2216.62   2
   5   2   3 51286.8 2591.89   2
  -2   5  -5 41325.8 2053.94   1
   2  -5  -5 40849.8 2123.39   3
  -5  -2   5 36724.4 2238.17   3
   5   2   5 38811.1 2184.47   1
   5   2   5 36349.9 2394.00   2
  -2   5  -7 33789.3 2461.07   3
   5   2   7 32772.4 2518.83   2
  -2   5  -7 34434.8 1974.58   1
   2  -5  -7 33652.9 2252.35   3
   5   2   7 34537.9 2031.97   1
   5   2   9 8720.74 1440.52   2
   5   2   9 9313.09 1007.08   1
  -2   5  -9 8888.53 1039.89   1
   2  -5  -9 9093.27 1341.08   3
   5   2  11 21891.1 2459.03   2
  -2   5 -11 19710.7 1728.97   1
   2  -5 -11 18488.9 2062.19   3
  -2   5 -11 20007.9 2275.52   3
   5   2  11 19953.8 1448.42   1
  -2   5 -13 4246.88 1236.31   3
   5   2  13 4729.75 1257.30   2
  -2   5 -13 3450.43 805.792   1
   2  -5 -13 2648.49 850.994   3
   5   2  15 2592.04 1136.04   2
  -2   5 -15 1892.58 652.595   1
   2  -5 -15 3496.21 1242.72   3
  -2   5 -15 2582.94 1063.00   3
   2  -5 -17-829.261 973.791   3
  -2   5 -17-856.351 1014.81   3
   5   2  17 396.147 841.551   2
  -2   5 -19-649.671 1151.28   3
   2  -5 -19 3006.07 1304.86   3
   5   2  19 1056.06 841.569   2
  -3   5  20 162.472 657.923   2
  -5  -3 -18 388.369 868.733   3
  -3   5  18 845.687 772.894   2
  -3   5  16 752.589 683.055   2
  -5  -3 -16 799.588 1113.52   3
  -5  -3 -14 8921.05 1235.13   1
  -3   5  14 7380.25 1511.35   2
  -5  -3 -14 7696.52 1763.93   3
   5   3 -12 17060.0 1274.98   1
  -5  -3 -12 14236.2 1609.33   1
  -3   5  12 12827.0 1861.44   2
  -5  -3 -12 15541.3 2317.30   3
  -3   5  10 19788.5 2090.70   2
  -5  -3 -10 25711.6 2082.74   1
  -5  -3  -8 59246.3 3179.32   1
  -3   5   8 59092.8 3277.64   2
  -3   5   6 90740.4 2460.88   1
  -5  -3  -6 95633.4 4004.34   1
  -3   5   6 93844.0 3740.68   2
  -3   5   4 56771.4 2428.14   2
   3  -5   4 56878.7 2475.19   1
  -5  -3  -4 56186.6 2882.42   2
  -3   5   4 58191.8 1954.95   1
  -3   5   4 58231.1 2591.86   3
  -5  -3  -4 60172.2 3008.82   1
  -3   5   2 16453.2 1003.42   2
   3  -5   2 17416.4 1188.42   1
  -5  -3  -2 16646.7 1490.18   1
  -5  -3  -2 17696.3 1403.86   2
  -3   5   2 17138.3 1043.45   1
  -3   5   0 46414.5 1994.94   1
   5   3   0 49747.2 2603.18   1
  -5  -3   0 48895.1 2313.11   2
   3  -5   0 49324.5 1774.60   2
   3  -5   0 48789.4 2012.58   1
   5   3   0 47938.6 2171.00   2
  -3   5  -2 17062.7 1192.74   1
   3  -5  -2 18139.2 1096.63   2
   3  -5  -2 16130.2 1028.79   1
   5   3   2 15933.0 1357.13   2
  -5  -3   2 17651.4 1210.02   2
   5   3   2 15852.3 1434.11   1
   3  -5  -4 57795.4 2056.24   1
   5   3   4 57329.6 2842.98   1
   5   3   4 58588.3 3035.53   2
  -3   5  -4 58153.7 2523.40   1
  -3   5  -6 91866.5 3520.22   1
   5   3   6 89068.6 3643.93   1
   5   3   6 93663.3 4321.15   2
  -3   5  -8 64188.7 3713.53   3
   3  -5  -8 54200.5 3163.01   3
   5   3   8 59142.0 3642.30   2
   5   3   8 56669.9 2750.34   1
  -3   5  -8 57923.2 2852.44   1
   5   3  10 25422.2 2552.09   2
  -3   5 -10 25028.7 1979.21   1
   5   3  10 21048.7 1558.18   1
   3  -5 -10 20633.7 2089.54   3
  -3   5 -10 21670.0 2394.52   3
   5   3  12 15244.0 2225.97   2
   5   3  12 14577.2 1214.89   1
  -3   5 -12 18401.1 2384.67   3
  -3   5 -12 14131.4 1626.49   1
   3  -5 -12 14024.0 1920.37   3
  -3   5 -14 7332.55 1636.45   3
   5   3  14 7744.02 1753.36   2
  -3   5 -14 8513.87 1350.97   1
   3  -5 -14 4577.47 1238.60   3
  -3   5 -16 419.365 636.677   3
   5   3  16 1175.17 730.671   2
   3  -5 -16 2576.75 1165.79   3
  -3   5 -18 284.578 730.252   3
   5   3  18 822.577 946.789   2
  -4   5  21 1683.40 998.179   2
  -4   5  19 2205.77 1005.82   2
  -5  -4 -19 4986.82 1769.00   3
  -5  -4 -17 10354.5 2232.77   3
  -4   5  17 8465.27 1820.63   2
  -5  -4 -15 20017.3 2829.47   3
  -4   5  15 15483.8 2247.35   2
  -5  -4 -13 10293.2 1939.60   3
   5   4 -13 11730.6 1139.35   1
  -4   5  13 13474.9 1946.23   2
  -5  -4 -11 43074.2 3599.14   3
   5   4 -11 47796.6 2459.28   1
  -4   5  11 38137.0 3046.88   2
  -5  -4  -9 73173.8 3671.33   1
  -4   5   9 72683.5 3867.77   2
  -5  -4  -7 81258.1 3829.06   1
  -4   5   7 87713.3 3752.05   2
  -4   5   7 82204.0 2378.90   1
  -4   5   5 36690.7 1964.20   2
  -4   5   5 38576.3 1604.61   1
  -4   5   5 36299.8 2252.04   3
   4  -5   3 94786.7 3315.13   1
  -4   5   3 89467.8 2891.08   2
  -4   5   3 96302.7 3000.65   1
   5   4  -1 52118.1 2297.44   2
  -5  -4  -1 55101.1 2686.95   2
  -4   5   1 56659.3 2253.43   1
   4  -5   1 54102.5 2222.85   1
   4  -5  -1 51706.5 2038.81   1
  -5  -4   1 52485.3 2486.34   2
   4  -5  -1 51038.9 1777.01   2
   5   4   1 51876.9 2540.36   2
   5   4   1 54713.3 2860.55   1
  -4   5  -1 47893.8 2191.46   1
   4  -5  -3 97150.2 2968.00   2
   5   4   3 93179.3 3958.67   2
  -4   5  -3 95395.9 3470.79   1
   5   4   3 95208.6 3985.38   1
   4  -5  -3 97315.5 2906.43   1
   5   4   5 36140.6 2581.81   2
   4  -5  -5 37931.6 1514.77   1
  -5  -4   5 38347.1 2251.48   3
  -4   5  -5 34252.5 2054.65   1
   5   4   5 37124.1 2340.10   1
   5   4   7 80293.3 4288.47   2
  -4   5  -7 81859.0 3552.85   1
   5   4   7 80835.8 3526.45   1
  -4   5  -9 72600.4 3523.88   1
  -4   5  -9 71209.3 4373.13   3
   5   4   9 71626.1 4341.63   2
   5   4   9 73959.1 3260.88   1
   5   4  11 40920.9 3514.76   2
  -4   5 -11 38043.3 2693.85   1
  -4   5 -11 44109.4 3675.09   3
   5   4  11 42334.7 2244.84   1
   5   4  13 11268.8 2021.56   2
  -4   5 -13 10516.0 1478.87   1
  -4   5 -13 12096.2 2026.06   3
   5   4  15 12813.1 2292.02   2
  -4   5 -15 16506.2 2077.05   1
  -4   5 -15 15950.7 2514.43   3
  -4   5 -17 10796.1 2255.69   3
   5   4  17 8142.53 2009.89   2
  -4   5 -19 3435.75 1604.18   3
   5   4  19 3977.33 1563.20   2
  -5   5  20 1461.51 914.337   2
  -5   5  18 4056.25 1283.14   2
  -5  -5 -18 4024.94 1434.53   3
  -5  -5 -16 9516.10 1912.08   3
  -5   5  16 4859.73 1326.54   2
   5   5 -14 833.729 477.895   1
  -5  -5 -14 1065.65 694.999   3
  -5   5  14 1442.38 713.601   2
   5   5 -12 3494.78 712.796   1
  -5   5  12 3428.86 987.493   2
  -5  -5 -12 3848.74 1313.87   3
  -5  -5 -10 22200.9 2482.64   3
  -5   5  10 24686.9 2257.14   2
  -5   5   8 54411.6 2985.61   2
  -5   5   8 46860.2 1702.37   1
  -5   5   6 59266.5 2715.73   2
  -5   5   6 58971.1 2254.77   1
  -5   5   4 269628. 6446.64   2
  -5   5   4 275251. 6663.59   1
   5  -5   2 470653. 10417.3   1
  -5   5   2 463848. 10298.6   1
  -5  -5  -2 448235. 11432.1   2
  -5   5   2 455629. 9045.49   2
   5   5   0 150789. 4919.47   2
  -5   5   0 157968. 4735.05   1
  -5  -5   0 158399. 5214.83   2
   5  -5   0 161078. 4507.02   1
  -5   5  -2 463692. 10839.3   1
   5   5   2 446022. 11684.7   1
   5  -5  -2 475320. 10069.2   1
  -5  -5   2 460866. 10991.3   2
   5   5   2 467345. 11489.2   2
   5  -5  -2 461424. 9337.50   2
   5  -5  -4 281991. 6362.09   1
   5   5   4 267329. 8256.90   2
  -5   5  -4 260239. 7373.18   1
   5   5   4 271917. 7988.80   1
   5  -5  -6 61412.1 2031.99   1
  -5   5  -6 60797.8 3047.21   1
   5   5   6 52917.2 3399.33   2
   5   5   6 58632.7 3132.91   1
  -5   5  -8 45710.5 2807.76   1
   5   5   8 46579.6 3395.09   2
   5   5   8 45029.5 2631.00   1
  -5   5 -10 22787.7 2055.20   1
   5   5  10 23774.1 2617.00   2
   5   5  10 19752.8 1609.27   1
  -5   5 -10 24581.2 2720.36   3
  -5   5 -12 3594.65 1296.46   3
  -5   5 -12 2184.65 697.060   1
  -5   5 -14 1123.96 911.122   3
  -5   5 -14-226.936 508.615   1
   5   5  14-207.132 689.838   2
  -5   5 -16 5908.57 1646.14   3
   5   5  16 8062.74 1945.38   2
  -5   5 -18 7257.38 1992.53   3
   5   5  18 4368.03 1700.11   2
  -6   5 -19 38.8534 685.321   3
   5   6  19 1164.91 911.948   2
   5   6  17 1937.52 968.780   2
  -6   5 -17 978.366 917.685   3
   5   6  15 2747.59 1200.84   2
  -6   5 -15 1573.17 1190.57   3
  -6   5 -15 2638.70 1083.63   1
   5   6  13 850.167 879.116   2
  -6   5 -13 1829.53 695.291   1
  -6   5 -13 2708.92 1314.13   3
   5   6  11 26593.2 2914.55   2
  -6   5 -11 21883.2 2256.00   1
   5   6  11 24160.7 1826.02   1
   5   6   9 10228.6 1725.51   2
   5   6   9 9898.47 1236.38   1
  -6   5  -9 9761.66 1366.51   1
   5   6   7 24643.6 2432.22   2
   5   6   7 23349.8 1968.35   1
   6  -5  -7 26982.2 1251.98   1
  -6   5  -7 26758.3 2137.91   1
   5   6   5 24520.3 2216.29   2
   5   6   5 18556.7 1804.90   1
  -5  -6   5 23356.1 1736.21   3
  -6   5  -5 24205.7 1914.11   1
   6  -5  -5 20986.0 1217.14   1
   5   6   3 61488.4 3354.82   2
  -6   5  -3 61036.6 2994.40   1
   6  -5  -3 65520.1 2461.67   1
   5   6   3 60076.0 3300.02   1
   6  -5  -1 96359.0 3272.13   1
   5   6   1 95288.7 3912.32   2
  -5  -6   1 92833.4 3875.96   2
   6  -5  -1 91908.3 2336.79   2
  -6   5  -1 95148.9 3681.18   1
   6  -5   1 99686.4 3489.70   1
  -6   5   1 97993.7 3618.60   1
  -5  -6  -1 94988.0 4115.73   2
   5   6  -1 94769.4 3643.18   2
  -6   5   3 63069.9 2743.69   1
  -6   5   3 66179.1 1924.38   2
  -6   5   5 22026.0 1354.41   2
  -6   5   5 23298.9 1505.26   1
  -6   5   7 22929.1 1426.97   1
  -6   5   7 23888.2 1752.54   2
  -6   5   9 9296.54 1271.87   2
   5   6 -11 28904.7 2109.70   1
  -6   5  11 27137.1 2459.81   2
  -5  -6 -11 25273.4 2770.40   3
  -5  -6 -13 2539.46 1163.64   3
  -6   5  13 1889.30 833.110   2
   5   6 -13 2325.15 717.770   1
  -5  -6 -15 3444.52 1308.49   3
  -6   5  15 2669.50 1049.41   2
  -5  -6 -17-192.696 727.081   3
  -6   5  17 761.803 730.593   2
  -6   5  19 1405.35 792.011   2
  -5  -6 -19 1796.32 1208.70   3
   4   6  18 912.972 1198.49   2
  -6   4 -18 2367.43 1271.15   3
  -6   4 -16 8224.23 1956.98   3
   4   6  16 7052.69 1926.42   2
   4   6  14 10096.1 2050.08   2
  -6   4 -14 10961.3 1721.47   1
  -6   4 -14 11561.5 2225.81   3
  -6   4 -12 64401.7 3964.75   1
   4   6  12 65395.8 4784.39   2
  -6   4 -12 64037.8 4818.16   3
   4   6  10 20256.9 2453.23   2
  -6   4 -10 22112.8 2126.64   1
   4   6  10 19871.3 1571.29   1
   6  -4  -8 12635.9 724.887   1
   4   6   8 12231.0 1295.95   1
  -6   4  -8 14622.2 1606.21   1
  -6   4  -6 1237.15 448.257   1
   4   6   6 1407.10 505.916   2
   6  -4  -6 1379.55 305.283   1
   4   6   6 2447.96 652.252   1
   4   6   4 53093.0 3129.24   2
   4   6   4 53577.4 2939.63   1
  -4  -6   4 55180.7 2513.80   3
  -6   4  -4 57854.0 2897.02   1
   6  -4  -4 58214.9 2200.63   1
  -6   4  -2 74265.8 3253.68   1
   6  -4  -2 78491.8 2805.52   1
  -4  -6   2 77454.2 3327.35   2
   4   6   2 78531.2 3554.01   2
   4   6   0 3086.39 616.600   2
   6  -4   0 3860.05 586.061   1
  -6   4   0 3235.41 597.037   1
  -4  -6   0 3110.45 656.143   2
  -6   4   2 75521.8 3056.23   1
  -4  -6  -2 80654.8 3655.42   2
   6  -4   2 81458.5 3076.07   1
  -6   4   4 53054.1 2387.78   1
  -6   4   4 52409.5 1862.53   2
  -6   4   6 2048.10 448.103   1
  -4  -6 -10 20398.0 2271.15   3
   4   6 -10 22571.5 1765.77   1
   4   6 -12 68224.5 3208.53   1
  -4  -6 -12 65517.9 4531.37   3
   4   6 -14 11208.6 1284.81   1
  -4  -6 -14 12014.3 2077.44   3
  -6   4  16 9129.60 1722.04   2
  -4  -6 -16 6780.83 1799.83   3
  -6   4  18 678.944 698.298   2
  -4  -6 -18 2123.85 1150.19   3
  -6   4  20 1259.65 728.842   2
   3   6  19 2458.97 1272.65   2
  -6   3 -19 2527.96 1508.30   3
   3   6  17 5919.89 1725.34   2
  -6   3 -17 10254.0 2215.10   3
  -6   3 -15 15436.9 2559.25   3
   3   6  15 10506.0 2054.44   2
  -6   3 -15 9749.19 1598.37   1
   3   6  13 13005.5 2191.54   2
  -6   3 -13 12177.8 2127.04   3
  -6   3 -13 13381.5 1786.24   1
   3   6  11 26765.7 2906.21   2
  -6   3 -11 26875.7 2391.37   1
   3   6  11 27179.5 1575.82   1
  -6   3  -9 43428.0 2899.61   1
   6  -3  -9 42414.1 1342.36   1
   3   6   9 47619.0 2364.62   1
   3   6   9 48582.7 3548.57   2
   3   6   7 113803. 4221.21   1
  -6   3  -7 107818. 4551.07   1
   6  -3  -7 111650. 3119.64   1
   3   6   7 123775. 5408.86   2
  -6   3  -5 17997.7 1587.29   1
   3   6   5 22648.8 1745.99   1
   6  -3  -5 16854.7 1105.76   1
  -3  -6   5 22873.5 1623.96   3
   3   6   5 20337.9 1913.05   2
  -6   3  -3 170672. 5623.48   1
  -3  -6   3 200890. 5037.78   3
   3   6   3 191429. 6183.19   2
   6  -3  -3 177613. 4942.89   1
   3   6   1 121826. 4208.49   2
  -3  -6   1 116078. 4118.96   2
   6  -3  -1 105815. 3540.88   1
  -6   3  -1 97214.2 3786.38   1
   6  -3   1 126559. 3933.28   1
  -6   3   1 113312. 3944.16   1
   6  -3   3 201539. 5608.92   1
  -6   3   3 191175. 5519.28   1
  -6   3   3 196039. 4175.81   2
  -6   3   5 21758.4 1477.19   1
  -3  -6  -7 113987. 4862.33   3
  -6   3   7 123157. 3784.86   1
  -3  -6  -9 42612.5 3091.80   3
   3   6  -9 41234.9 2921.34   3
   3   6  -9 48998.1 2625.60   1
   3   6 -11 27319.9 1890.80   1
   3   6 -11 22380.6 2359.18   3
  -3  -6 -11 24659.7 2534.45   3
   3   6 -13 14620.9 1429.89   1
  -3  -6 -13 12893.9 2013.10   3
   3   6 -13 11559.3 1910.98   3
  -3  -6 -15 9979.03 1945.21   3
   3   6 -15 11395.6 2089.69   3
  -3  -6 -17 6725.33 1770.23   3
  -3  -6 -19 4815.42 1629.10   3
  -6   3  19 2261.64 923.819   2
  -6   3  21 1530.39 725.764   2
   2   6  20 760.148 539.209   2
   2   6  18 747.458 755.803   2
  -6   2 -18 3246.53 1477.91   3
  -6   2 -16 3433.58 1457.70   3
   2   6  16 2961.76 1309.19   2
  -6   2 -14 3793.47 1370.35   3
   2   6  14 6207.94 1536.44   2
  -6   2 -14 4546.63 1080.81   1
  -6   2 -12 33906.1 2729.98   1
   2   6  12 38571.7 3508.06   2
  -6   2 -12 38411.4 3701.91   3
   2   6  10 98943.6 5331.02   2
  -6   2 -10 98177.4 4529.07   1
   2   6  10 95031.0 3016.15   1
  -6   2  -8 103368. 4497.54   1
   2   6   8 107167. 3720.84   1
   6  -2  -8 102691. 3017.13   1
   2   6   8 113075. 5280.28   2
   2   6   6 23957.0 2110.68   2
   2   6   6 25559.5 1718.49   1
  -6   2  -6 21914.4 1820.36   1
  -2  -6   6 28582.8 1980.43   3
   6  -2  -6 22011.0 1307.05   1
   6  -2  -4 117095. 3768.63   1
  -6   2  -4 114817. 4414.02   1
  -2  -6   4 137913. 4052.71   3
   2   6   4 132799. 4888.50   2
   2   6   2 232030. 6549.49   2
  -2  -6   2 232117. 5213.84   3
  -6   2  -2 208791. 6313.06   1
  -2  -6   2 242686. 6389.51   2
   6  -2  -2 207525. 5856.36   1
   6  -2   0 266280. 5653.69   2
   2   6   0 263496. 6893.12   2
  -2  -6   0 269924. 7209.76   2
   6  -2   0 274531. 6944.05   1
  -6   2   0 264530. 7120.58   1
  -6   2   2 219524. 6195.12   1
   6  -2   2 232806. 6192.62   1
  -2  -6  -2 214785. 6526.85   2
  -6   2   4 134181. 4271.61   1
   6  -2   4 134127. 4340.07   1
  -6   2   6 26244.5 1623.45   1
   2   6  -6 25839.7 1712.44   1
  -2  -6  -6 24463.7 1860.58   3
   2   6  -6 21835.4 1717.68   3
   2   6  -8 112890. 4033.18   1
   2   6  -8 102018. 4511.09   3
  -2  -6  -8 98155.8 4520.18   3
   2   6 -10 98578.6 3787.59   1
   2   6 -10 86121.0 4561.22   3
  -2  -6 -10 97504.9 4873.78   3
  -2  -6 -12 39425.3 3326.20   3
   2   6 -12 34171.1 3078.98   3
   2   6 -12 41279.7 2423.06   1
  -2  -6 -14 3503.04 1137.92   3
   2   6 -14 4646.08 858.289   1
   2   6 -14 5007.27 1332.81   3
  -2  -6 -16 347.053 686.473   3
   2   6 -16 539.944 638.318   3
  -2  -6 -18-245.189 709.789   3
   2   6 -18 1630.12 1096.45   3
  -6   1 -19 3321.50 1526.84   3
   1   6  19 266.620 623.130   2
  -6   1 -17 6473.96 1823.33   3
   1   6  17 5054.39 1600.40   2
  -6   1 -15 6825.93 1315.93   1
   1   6  15 7674.47 1793.08   2
  -6   1 -15 8188.35 2000.59   3
  -6   1 -13 10161.3 2027.28   3
   1   6  13 7314.04 1656.44   2
  -6   1 -13 8943.36 1467.33   1
   6  -1 -11 28768.9 1197.07   1
  -6   1 -11 32192.6 2556.30   1
   1   6  11 34170.0 3145.21   2
   6  -1 -11 30255.5 1116.54   1
   1   6  11 26514.9 1000.66   1
  -6   1  -9 58264.8 3293.56   1
   6  -1  -9 54064.7 2120.78   1
   1   6   9 55153.6 3686.63   2
   1   6   9 53768.8 2093.56   1
   1   6   7 99425.5 3422.47   1
   6  -1  -7 99173.6 3308.60   1
   1   6   7 97757.7 4627.68   2
  -6   1  -7 96162.1 4193.46   1
  -1  -6   5 31107.3 1903.36   3
  -6   1  -5 30918.7 2108.65   1
   1   6   5 28849.0 2152.68   2
   6  -1  -5 30851.0 1709.17   1
  -1  -6   3 30236.7 1476.28   3
   1   6   3 31041.9 2001.66   2
   6  -1  -3 26375.1 1621.62   1
  -6   1  -3 25866.6 1855.81   1
   1   6   1 9000.32 919.986   2
   6  -1  -1 6944.47 448.720   2
  -6   1  -1 7032.95 929.689   1
  -1  -6   1 8292.69 891.557   2
   6  -1  -1 8536.93 920.750   1
  -1  -6   1 7889.56 442.554   3
  -6   1   1 7041.52 509.387   2
  -6   1   1 6779.34 885.099   1
   6  -1   1 7957.34 911.167   1
  -1  -6  -1 8559.30 982.744   2
   6  -1   1 7172.48 671.435   2
   6  -1   3 28318.7 1788.09   1
   1   6  -3 25734.3 1361.99   3
   6  -1   3 27411.1 1704.46   2
  -1  -6  -3 29216.0 1968.27   2
  -6   1   3 30018.3 1852.09   1
  -1  -6  -3 28929.8 1452.51   3
   1   6  -5 30310.8 1838.13   3
   1   6  -5 34220.7 1929.77   1
  -6   1   5 32106.7 1894.92   1
   6  -1   5 30418.2 1889.21   1
  -1  -6  -5 30903.8 1866.91   3
  -1  -6  -7 98298.9 4122.85   3
   1   6  -7 98170.2 3629.39   1
   1   6  -7 95607.4 4090.91   3
   1   6  -9 58142.0 2782.86   1
   1   6  -9 60930.4 3515.62   3
  -1  -6  -9 56250.6 3359.24   3
   1   6 -11 32718.0 2109.86   1
  -1  -6 -11 35064.3 2935.51   3
   1   6 -11 31775.5 2779.64   3
   1   6 -13 8729.33 1680.58   3
   1   6 -13 8281.54 1099.14   1
  -1  -6 -13 9758.60 1711.50   3
   1   6 -15 9413.74 1313.72   1
   1   6 -15 8522.96 1816.00   3
  -1  -6 -15 10325.8 1949.16   3
   1   6 -17 4094.07 1387.69   3
  -1  -6 -17 6595.48 1754.39   3
  -1  -6 -19 1296.05 1199.57   3
   6  -1  19 2873.68 1412.22   2
   1   6 -19 666.221 676.869   3
   0   6  20 874.037 715.131   2
   0   6  18 2971.93 1274.90   2
  -6   0 -18 3822.36 1395.78   3
   0   6  16 4653.53 1340.31   2
  -6   0 -16 10127.2 2198.91   3
  -6   0 -14 8446.24 1906.89   3
  -6   0 -14 8152.84 1379.25   1
   0   6  14 4254.38 1303.97   2
  -6   0 -12 10678.5 1515.32   1
   0   6  12 10192.7 1775.79   2
   6   0 -12 10881.1 866.204   1
   6   0 -12 11763.8 745.879   1
  -6   0 -12 12648.8 2153.02   3
   0   6  10 45352.5 3468.28   2
  -6   0 -10 47831.9 3066.93   1
   6   0 -10 46216.0 2157.03   1
   0   6   8 120776. 5282.09   2
   6   0  -8 119103. 4002.36   1
   0   6   8 119712. 3425.84   1
  -6   0  -8 119970. 4910.04   1
  -6   0  -6 127854. 4904.19   1
   0   6   6 128977. 5097.80   2
   6   0  -6 136381. 4355.53   1
   6   0  -4 126668. 4208.80   1
   0   6   4 121605. 4457.07   2
  -6   0  -4 119699. 4555.08   1
   6   0  -2 138893. 4588.38   1
  -6   0  -2 137049. 4835.11   1
   0   6   2 151692. 4602.26   2
   6   0   0 371538. 8062.51   2
   6   0   0 369971. 9142.37   1
   0  -6   0 366060. 8789.25   2
  -6   0   0 369256. 9384.84   1
   0   6   0 374540. 8495.81   2
  -6   0   0 370806. 8060.07   2
   0   6  -2 138937. 3410.61   3
   0  -6  -2 134924. 4529.01   2
  -6   0   2 147004. 3592.85   2
   0   6  -2 141908. 4267.69   1
  -6   0   2 145465. 4774.00   1
   0  -6  -2 134824. 3373.89   3
   6   0   2 140808. 4668.07   1
   6   0   2 145047. 4351.34   2
   6   0   4 119997. 4407.96   2
   0  -6  -4 130122. 4577.25   2
   6   0   4 129679. 4439.03   1
   0   6  -4 133309. 4208.62   1
   0   6  -4 126347. 3935.25   3
   0  -6  -4 126143. 3866.99   3
  -6   0   4 128899. 4405.30   1
   0   6  -6 132473. 4357.19   1
   0   6  -6 132982. 4709.78   3
   0  -6  -6 138711. 4663.32   3
   6   0   6 130294. 4508.21   1
   0   6  -8 120544. 5029.40   3
   0  -6  -8 129536. 5069.27   3
   0   6  -8 126608. 4311.82   1
   0   6 -10 49328.1 2606.70   1
   0   6 -10 49017.2 3347.24   3
   0  -6 -10 44294.9 3098.04   3
   0   6 -12 13153.0 1402.12   1
   0   6 -12 12301.1 1865.77   3
   0  -6 -12 12242.9 1758.11   3
   0  -6 -14 7229.71 1609.38   3
   0   6 -14 8720.44 1257.32   1
   0   6 -14 8405.80 1704.79   3
   0  -6 -16 9029.07 1917.64   3
   0   6 -16 6265.09 1661.78   3
   6   0  18 4227.57 1623.38   2
   0  -6 -18 4329.73 1560.75   3
   0   6 -18 4845.03 1649.22   3
  -6  -1 -19 2290.85 1470.12   3
  -1   6  19 2722.81 1185.26   2
  -6  -1 -17 3849.67 1520.61   3
  -1   6  17 4849.99 1560.18   2
  -6  -1 -15 850.640 600.901   3
  -1   6  15 2149.63 1015.63   2
  -1   6  13 2408.64 928.228   2
  -6  -1 -13 4784.51 1076.18   1
  -6  -1 -13 4799.05 1408.62   3
   6   1 -13 3013.35 445.150   1
  -1   6  11 3526.07 1041.21   2
   6   1 -11 4291.51 562.269   1
   6   1 -11 4770.92 745.813   1
  -6  -1 -11 4337.72 924.817   1
  -6  -1  -9 16689.7 1740.49   1
  -1   6   9 15778.1 1867.73   2
   6   1  -9 16254.9 1397.66   1
  -1   6   7 7259.59 1101.77   2
   6   1  -7 9394.52 1050.67   1
  -6  -1  -7 8608.45 1183.51   1
  -1   6   7 6130.84 520.088   1
  -1   6   5 16808.2 1016.62   1
  -1   6   5 17376.5 1561.47   2
   6   1  -5 15921.1 1385.10   1
  -6  -1  -5 18841.9 1697.61   1
  -1   6   5 14685.7 1350.92   3
  -6  -1  -3 28810.3 2035.53   1
  -1   6   3 31979.7 1550.71   1
  -1   6   3 31930.4 1880.26   2
   6   1  -3 25766.8 1805.90   1
  -1   6   3 29765.0 1506.49   3
  -1   6   1 122624. 2849.86   3
  -6  -1  -1 124074. 4588.12   1
  -6  -1  -1 128182. 3879.36   2
  -1   6   1 133966. 3907.16   1
   6   1  -1 126343. 4436.22   1
  -1   6   1 125271. 3824.56   2
   6   1  -1 127614. 3443.23   2
   6   1   1 123721. 4454.97   1
  -6  -1   1 133485. 3732.15   2
   1  -6  -1 122628. 3997.56   2
  -1   6  -1 133574. 3979.22   1
   6   1   1 127993. 3954.58   2
  -6  -1   1 125044. 4540.22   1
   6   1   3 31137.9 1950.26   2
  -1   6  -3 23947.4 1385.64   3
  -1   6  -3 25868.0 1579.17   1
   6   1   3 30751.7 1961.95   1
   1  -6  -3 26032.6 1695.30   2
   1  -6  -3 23945.9 1261.20   3
   1  -6  -5 18243.2 1362.49   3
  -1   6  -5 15616.9 1360.92   3
   1  -6  -5 19617.2 1579.36   2
   6   1   5 16299.7 1585.70   2
  -1   6  -5 18077.4 1371.34   1
   6   1   5 15067.9 1398.65   1
   6   1   7 6910.48 1160.17   2
   1  -6  -7 9467.08 1190.70   3
   6   1   7 5212.44 822.667   1
  -1   6  -7 9142.98 1207.33   3
  -1   6  -7 10672.7 1084.16   1
  -1   6  -9 17257.6 1480.66   1
   1  -6  -9 16090.6 1721.86   3
   6   1   9 16165.8 1985.08   2
  -1   6  -9 14720.3 1727.51   3
  -1   6 -11 3720.84 1068.38   3
   6   1  11 7078.48 1462.59   2
  -1   6 -11 3799.97 739.761   1
   1  -6 -11 4379.10 1044.91   3
   1  -6 -13 3745.38 1102.99   3
  -1   6 -13 4531.14 1225.56   3
   6   1  13 3975.72 1128.96   2
  -1   6 -13 4197.32 904.539   1
   1  -6 -15 3093.71 1080.58   3
  -1   6 -15 3383.18 888.824   1
   6   1  15 2241.71 1179.27   2
  -1   6 -15 829.186 633.706   3
  -1   6 -17 4723.38 1523.63   3
   1  -6 -17 5273.52 1573.08   3
   6   1  17 3898.38 1461.08   2
  -1   6 -19 2192.14 1298.85   3
   1  -6 -19 1483.02 1061.76   3
   6   1  19 2731.64 1404.59   2
  -2   6  20 2768.27 1215.19   2
  -2   6  18 4427.89 1457.86   2
  -6  -2 -18 3206.37 1349.41   3
  -6  -2 -16 9565.56 2092.50   3
  -2   6  16 9683.85 1928.72   2
  -6  -2 -14 10505.5 2058.32   3
  -6  -2 -14 9704.11 1484.52   1
  -2   6  14 8146.63 1681.66   2
   6   2 -12 4350.27 642.948   1
  -2   6  12 3452.72 1086.46   2
  -6  -2 -12 5577.91 1489.02   3
  -6  -2 -12 3330.34 825.312   1
   6   2 -12 2843.50 642.056   1
   6   2 -10 47679.2 2685.79   1
  -6  -2 -10 44612.5 2988.12   1
  -2   6  10 45171.3 3310.53   2
   6   2  -8 32331.8 2134.16   1
  -2   6   8 29349.4 2340.71   2
  -2   6   8 23920.4 1022.67   1
  -2   6   8 25126.3 877.244   1
  -6  -2  -8 31003.2 2328.61   1
   6   2  -6 42889.3 2464.52   1
  -2   6   6 35754.5 2315.70   3
  -2   6   6 36164.4 1421.99   1
  -6  -2  -6 44999.1 2737.14   1
  -2   6   6 37139.1 2382.79   2
  -6  -2  -4 88720.0 3878.73   1
  -2   6   4 76472.2 3157.07   2
  -2   6   4 72975.3 2460.68   1
   2  -6   4 82663.2 3390.52   1
  -2   6   4 78717.8 3027.56   3
   6   2  -4 89978.3 3672.09   1
  -6  -2  -2 128166. 4201.99   2
  -6  -2  -2 133087. 4784.97   1
  -2   6   2 115586. 3697.66   2
   6   2  -2 133538. 4632.53   1
  -2   6   2 113322. 3466.73   1
  -2   6   2 113991. 3261.75   3
   2  -6   2 121253. 4106.23   1
  -6  -2   0 52223.1 2329.19   2
   2  -6   0 48697.8 2098.65   2
  -2   6   0 51689.3 2198.45   1
   6   2   0 50873.2 2718.66   1
   6   2   0 52311.2 2245.75   2
   2  -6   0 54534.1 2356.39   1
  -6  -2   0 55549.3 2875.26   1
  -2   6  -2 133530. 3993.90   1
   2  -6  -2 134755. 4047.57   2
   6   2   2 113171. 4422.44   1
  -6  -2   2 116073. 3659.56   2
   6   2   2 119103. 4218.72   2
  -2   6  -4 93725.0 3334.99   1
   2  -6  -4 91243.5 3416.46   2
   6   2   4 78936.8 3555.82   1
   6   2   4 79903.5 3669.04   2
   2  -6  -6 44283.8 2412.37   3
   6   2   6 41217.0 2420.93   1
  -2   6  -6 43977.7 2637.20   3
  -2   6  -6 41250.4 2228.88   1
   6   2   8 28623.0 2552.34   2
  -2   6  -8 33075.4 2561.23   3
   2  -6  -8 33762.4 2363.76   3
  -2   6  -8 31798.8 2048.81   1
  -2   6 -10 47496.6 2692.32   1
   6   2  10 39048.2 3222.22   2
   2  -6 -10 43448.0 3093.51   3
  -2   6 -10 45226.4 3324.42   3
  -2   6 -12 3817.31 1078.88   3
  -2   6 -12 5494.48 1074.70   1
   2  -6 -12 3999.45 1068.71   3
   6   2  12 3302.66 1154.20   2
   6   2  14 7989.42 1725.44   2
   2  -6 -14 9277.15 1708.08   3
  -2   6 -14 8815.25 1371.58   1
  -2   6 -14 6983.19 1536.81   3
   6   2  16 10530.7 2080.97   2
   2  -6 -16 9013.80 1865.28   3
  -2   6 -16 6426.43 1649.80   3
   2  -6 -18 2607.03 1185.87   3
   6   2  18 6092.53 1836.38   2
  -2   6 -18 5107.89 1651.77   3
  -6  -3 -19 3315.06 1533.54   3
  -3   6  19 1278.62 987.454   2
  -3   6  17 2072.63 932.982   2
  -6  -3 -17 2101.86 1164.06   3
  -6  -3 -15 5492.14 1649.51   3
  -3   6  15 5476.95 1423.67   2
  -3   6  13 11179.8 1875.64   2
  -6  -3 -13 12355.5 1607.78   1
   6   3 -13 11327.9 1098.74   1
  -6  -3 -13 8336.35 1764.19   3
  -3   6  11 96376.7 5163.12   2
  -6  -3 -11 102538. 4761.89   1
  -6  -3  -9 203909. 7005.89   1
  -3   6   9 198223. 7233.24   2
  -6  -3  -7 116728. 4816.30   1
  -3   6   7 108126. 2831.99   1
  -3   6   7 105044. 4446.75   2
  -3   6   5 69754.1 2292.46   1
  -6  -3  -5 75204.8 3668.07   1
  -3   6   5 73497.2 3204.26   3
  -3   6   5 68379.8 3038.93   2
  -3   6   3 161628. 4472.32   1
  -3   6   3 173494. 4834.81   3
  -6  -3  -3 184774. 6118.84   1
   6   3  -3 188174. 6007.32   1
  -6  -3  -3 188061. 5721.22   2
   3  -6   3 167890. 5137.08   1
  -3   6   3 168900. 4866.84   2
  -6  -3  -1 326641. 8844.50   1
  -6  -3  -1 326178. 8210.13   2
   6   3  -1 322217. 7539.83   2
  -3   6   1 292509. 7303.92   1
  -3   6   1 304830. 6922.49   2
   6   3  -1 322942. 8731.81   1
   3  -6   1 310002. 7629.38   1
   6   3   1 295141. 8507.56   1
   3  -6  -1 320196. 7524.58   1
   3  -6  -1 316198. 7319.99   2
  -6  -3   1 305415. 7755.58   2
   6   3   1 298869. 7974.37   2
  -3   6  -1 324597. 7644.54   1
  -3   6  -3 180425. 5180.49   1
   3  -6  -3 184113. 5083.23   2
   3  -6  -3 180058. 4794.75   1
   6   3   3 169406. 5756.12   2
   6   3   3 167492. 5817.48   1
  -6  -3   3 170480. 5021.68   2
   6   3   5 70021.7 3662.34   2
   6   3   5 70083.3 3368.74   1
  -3   6  -5 75593.3 3107.30   1
   6   3   7 113732. 4417.22   1
  -3   6  -7 114640. 4293.92   1
   6   3   7 111124. 5121.85   2
  -3   6  -7 114812. 4962.60   3
  -3   6  -9 210615. 6563.28   1
   3  -6  -9 206675. 7125.36   3
   6   3   9 186835. 7662.89   2
  -3   6  -9 208541. 7740.44   3
  -3   6 -11 105331. 5593.28   3
   6   3  11 105290. 5786.01   2
  -3   6 -11 103808. 4560.32   1
   3  -6 -11 104747. 5189.67   3
   3  -6 -13 9269.84 1615.53   3
  -3   6 -13 11833.3 1571.85   1
   6   3  13 8439.41 1782.42   2
  -3   6 -13 10117.5 1901.38   3
  -3   6 -15 4672.53 1268.41   3
  -3   6 -15 5719.19 1185.07   1
   3  -6 -15 5187.24 1437.41   3
   6   3  15 4155.83 1420.52   2
  -3   6 -17 524.193 743.935   3
   6   3  17 5132.27 1692.36   2
  -3   6 -19 1425.15 978.460   3
   6   3  19 783.196 813.582   2
  -4   6  20 910.162 731.900   2
  -4   6  18 4916.37 1533.07   2
  -6  -4 -18 9852.54 2290.36   3
  -6  -4 -16 9186.95 2113.33   3
  -4   6  16 5543.86 1479.12   2
  -6  -4 -14 20896.0 2847.79   3
  -4   6  14 18192.1 2386.01   2
  -4   6  12 42106.2 3408.99   2
  -6  -4 -12 43658.1 3887.78   3
   6   4 -12 44944.2 2454.22   1
  -6  -4 -10 75525.2 4004.47   1
  -4   6  10 78886.3 4322.68   2
  -6  -4  -8 90752.2 4290.97   1
  -4   6   8 84607.4 4017.22   2
  -4   6   8 82897.2 2347.92   1
  -4   6   6 55486.5 2770.84   2
  -6  -4  -6 54059.6 3167.92   1
  -4   6   6 55824.4 2023.45   1
  -4   6   4 23780.9 1335.86   1
  -4   6   4 23773.0 1494.19   2
  -4   6   4 26136.8 1746.79   3
  -6  -4  -4 28546.5 2184.21   1
  -4   6   2 128174. 3527.46   2
  -4   6   2 122073. 3855.88   1
   4  -6   2 127096. 4094.07   1
   4  -6   0 2388.49 483.647   1
   6   4   0 2025.76 606.604   1
  -6  -4   0 2513.39 552.794   2
  -4   6   0 1691.02 398.962   1
   4  -6   0 1803.59 358.216   2
   6   4   0 1926.03 481.047   2
   4  -6  -2 142794. 4048.68   1
   4  -6  -2 139412. 3883.10   2
  -4   6  -2 133403. 4364.72   1
  -6  -4   2 131220. 4438.75   2
   6   4   2 127937. 5032.15   1
   6   4   2 132564. 4870.70   2
   6   4   4 30292.2 2279.98   2
  -4   6  -4 23013.5 1670.93   1
   4  -6  -4 22477.4 1441.77   2
   6   4   4 28166.8 2130.63   1
   4  -6  -4 24324.7 1350.98   1
   6   4   6 57297.3 3493.00   2
   6   4   6 54704.5 3011.48   1
  -4   6  -6 47819.8 2631.13   1
   6   4   8 87687.1 4790.96   2
  -4   6  -8 89250.5 3964.16   1
   6   4  10 67117.2 4523.27   2
  -4   6 -10 75491.1 3857.24   1
  -4   6 -12 39413.1 2896.89   1
   6   4  12 41114.5 3715.95   2
  -4   6 -12 41020.4 3611.91   3
  -4   6 -14 19320.3 2593.68   3
   6   4  14 17475.8 2614.20   2
  -4   6 -14 17548.9 2097.25   1
  -4   6 -16 6781.87 1773.62   3
   6   4  16 8261.38 2083.44   2
   6   4  18 7445.77 2055.55   2
  -4   6 -18 5130.14 1722.11   3
  -5   6  21 345.146 795.713   2
  -5   6  19 312.718 609.966   2
  -6  -5 -19 971.840 889.890   3
  -5   6  17 3309.07 1250.99   2
  -6  -5 -17 3555.31 1527.71   3
  -5   6  15 2850.56 1092.77   2
  -6  -5 -15 3132.79 1423.72   3
  -5   6  13 6636.28 1439.51   2
   6   5 -13 4650.12 847.394   1
  -6  -5 -13 4547.53 1441.98   3
  -5   6  11 2981.66 974.859   2
  -5   6   9 3038.68 774.397   2
  -5   6   7 5011.93 848.446   2
  -5   6   7 4167.29 540.173   1
  -5   6   5 15083.6 1221.38   2
  -5   6   5 16645.3 1172.28   1
  -5   6   3 38923.1 1656.98   2
  -5   6   3 38285.2 1950.21   1
   5  -6   1 10019.7 987.397   1
  -5   6   1 9413.12 963.582   1
  -6  -5  -1 8276.73 1118.54   2
   6   5  -1 8527.40 986.749   2
  -5   6  -1 8889.50 1003.78   1
   6   5   1 7356.14 1023.71   2
   5  -6  -1 8364.30 845.553   1
  -6  -5   1 8695.83 1064.91   2
   5  -6  -1 9044.44 710.587   2
   6   5   1 6937.94 1118.64   1
   6   5   3 33600.2 2405.04   2
   5  -6  -3 38586.1 1659.88   2
   6   5   3 35683.7 2514.07   1
  -5   6  -3 34997.7 2138.33   1
  -6  -5   3 37861.5 2242.67   2
   5  -6  -3 36507.7 1748.75   1
  -5   6  -5 17980.3 1586.80   1
   5  -6  -5 16357.0 1079.65   1
   6   5   5 16041.0 1786.57   2
   6   5   7 4524.71 1020.46   2
   5  -6  -7 3992.17 485.133   1
  -5   6  -7 3618.67 795.882   1
  -5   6  -9 3457.06 840.106   1
   6   5   9 1998.29 796.466   2
  -5   6 -11 3738.16 881.674   1
  -5   6 -11 3344.23 1264.37   3
   6   5  11 749.336 600.024   2
  -5   6 -13 5095.72 1337.75   3
  -5   6 -13 4262.62 1097.15   1
   6   5  13 3754.60 1184.66   2
  -5   6 -15 4331.70 1474.19   3
   6   5  15 3819.21 1264.20   2
  -5   6 -15 3197.63 958.755   1
  -5   6 -17 1461.94 811.451   3
   6   5  17 930.166 1067.27   2
  -5   6 -19 1841.85 1349.76   3
   6   5  19 1843.42 1251.37   2
  -6   6  20 1694.16 882.248   2
  -6  -6 -18 10363.9 2308.49   3
  -6   6  18 6617.96 1632.81   2
  -6   6  16 14358.3 2345.51   2
  -6  -6 -16 19267.4 2925.95   3
  -6   6  14 25345.8 2791.37   2
   6   6 -14 33226.4 2240.16   1
  -6  -6 -14 27651.1 3281.55   3
  -6  -6 -12 37430.4 3577.51   3
  -6   6  12 43977.3 3382.18   2
   6   6 -12 42898.0 2658.76   1
  -6   6  10 49046.1 3260.16   2
  -6   6   8 37126.3 2444.13   2
  -6   6   8 38437.7 1830.55   1
  -6   6   6 21790.7 1562.03   2
  -6   6   6 22750.7 1481.97   1
  -6   6   4 25927.8 1377.51   2
  -6   6   4 23805.9 1593.94   1
  -6   6   2 17625.3 1400.56   1
   6   6   0 27405.1 1955.58   2
  -6   6   0 20353.1 1603.82   1
   6  -6  -2 17671.6 1246.83   1
  -6   6  -2 17859.1 1523.70   1
   6   6   2 18669.3 1739.19   2
   6  -6  -2 17164.2 921.761   2
   6   6   4 25869.0 2262.77   2
   6  -6  -4 30944.4 1599.95   1
  -6   6  -4 27990.2 2085.53   1
  -6   6  -6 25869.0 2064.19   1
   6  -6  -6 26988.9 1407.58   1
   6   6   6 24375.4 2398.36   2
   6  -6  -8 41734.7 1712.63   1
   6   6   8 36530.7 3151.63   2
  -6   6  -8 40082.5 2775.04   1
  -6   6 -10 47910.7 3247.20   1
   6   6  10 43459.5 3736.18   2
   6   6  12 38522.0 3768.81   2
  -6   6 -12 47298.2 4120.43   3
  -6   6 -12 37668.0 3099.53   1
  -6   6 -14 26256.4 3291.94   3
  -6   6 -14 30551.6 3005.68   1
   6   6  14 27882.7 3442.02   2
  -6   6 -16 22282.8 2735.31   1
   6   6  16 15883.0 2743.40   2
  -6   6 -16 16071.2 2736.20   3
   6   6  18 5603.74 1927.35   2
  -6   6 -18 11097.5 2506.21   3
   6   7  19 3703.42 1564.03   2
  -7   6 -19 8215.78 2289.77   3
  -7   6 -17 17179.7 3066.34   3
   6   7  17 19806.5 3249.79   2
  -7   6 -15 21803.0 2722.67   1
   6   7  15 15532.6 2735.08   2
  -7   6 -15 16811.8 2828.95   3
   6   7  13 31437.9 3575.06   2
  -7   6 -13 34856.2 3762.49   3
  -7   6 -13 30674.9 3006.14   1
   6   7  11 23492.8 2868.08   2
  -7   6 -11 22266.1 2387.20   1
   6   7   9 95386.7 5515.46   2
   7  -6  -9 87239.3 2729.31   1
  -7   6  -9 99391.9 4859.03   1
   6   7   7 77835.6 4667.38   2
  -7   6  -7 81743.1 4149.84   1
   7  -6  -7 83297.3 2777.66   1
   6   7   5 79773.9 4439.50   2
  -7   6  -5 89352.4 4174.40   1
   7  -6  -5 91352.5 3102.92   1
   6   7   3 83017.0 4200.24   2
  -7   6  -3 90195.7 3985.00   1
   7  -6  -3 85046.0 3135.30   1
   7  -6  -1 149977. 3571.15   2
  -7   6  -1 150500. 5267.88   1
   6   7   1 148474. 5429.21   2
   6   7  -1 159949. 5295.69   2
  -7   6   1 150069. 5174.68   1
  -7   6   3 77200.3 1989.54   2
  -7   6   3 87475.6 3518.84   1
  -7   6   5 80551.0 2802.67   2
  -7   6   5 82209.3 3347.46   1
  -7   6   7 76462.1 3126.44   1
  -7   6   7 76741.8 3295.33   2
  -7   6   9 88947.2 3110.35   1
  -7   6   9 93039.4 4230.09   2
   6   7 -11 20775.5 1889.68   1
  -6  -7 -11 24947.1 2837.82   3
  -7   6  11 21611.9 2187.50   2
  -6  -7 -13 34041.3 3524.17   3
  -7   6  13 33194.1 3085.25   2
   6   7 -13 29839.4 2256.37   1
  -6  -7 -15 19209.9 2832.26   3
  -7   6  15 18758.9 2453.94   2
  -7   6  17 15474.8 2345.76   2
  -6  -7 -17 17061.9 2894.41   3
  -6  -7 -19 2634.29 1297.86   3
   5   7  18 1403.72 1171.49   2
  -7   5 -18 690.525 976.977   3
  -7   5 -16 6501.72 1920.09   3
  -7   5 -16 6955.13 1537.45   1
   5   7  16 4841.65 1620.28   2
  -7   5 -14 4181.87 1483.25   3
  -7   5 -14 2811.90 1089.04   1
   5   7  14 3586.33 1316.33   2
   5   7  12 9631.37 1867.25   2
  -7   5 -12 9118.62 1581.13   1
  -7   5 -10 2721.18 844.755   1
   7  -5 -10 2885.83 295.872   1
   7  -5  -8 24849.1 1237.96   1
   5   7   8 20642.3 2333.63   2
  -7   5  -8 23189.3 2177.36   1
   7  -5  -6 34217.6 1655.12   1
   5   7   6 32546.7 2741.08   2
  -7   5  -6 36463.4 2573.24   1
   7  -5  -4 18666.8 1281.29   1
  -7   5  -4 21750.4 1848.39   1
  -5  -7   4 20682.0 1540.57   3
   5   7   4 19553.9 1968.12   2
   7  -5  -2 104113. 3545.05   1
  -7   5  -2 97252.9 4094.82   1
   5   7   2 102832. 4413.58   2
  -7   5   0 42420.0 2487.80   1
   5   7   0 48990.7 2652.61   2
  -7   5   2 99847.2 3897.63   1
  -7   5   4 18444.1 1494.45   1
  -7   5   4 20221.5 1012.39   2
  -7   5   6 30865.2 1906.02   1
  -7   5   6 29120.3 1722.67   2
  -7   5   8 22383.7 1813.17   2
  -7   5   8 23822.3 1542.86   1
  -7   5  10 4160.52 893.281   2
   5   7 -10 3783.96 809.170   1
  -5  -7 -10 2234.17 879.380   3
   5   7 -12 10680.5 1331.68   1
  -7   5  12 9608.20 1507.71   2
  -5  -7 -12 7947.99 1592.29   3
  -5  -7 -14 3101.54 1202.01   3
   5   7 -14 3733.85 815.844   1
  -7   5  14 4414.12 1225.97   2
  -7   5  16 4860.54 1305.88   2
  -5  -7 -16 4750.34 1557.10   3
  -7   5  18 567.935 698.489   2
  -5  -7 -18 2374.59 1231.72   3
   4   7  19-133.704 651.935   2
  -7   4 -19 2226.56 1619.80   3
  -7   4 -17 1265.77 1109.65   3
   4   7  17 1696.61 1092.67   2
  -7   4 -15 6591.34 1894.90   3
   4   7  15 2908.50 1328.81   2
  -7   4 -15 3041.45 1071.81   1
  -7   4 -13 14206.8 2382.36   3
   4   7  13 9695.40 1959.27   2
  -7   4 -13 10544.4 1732.68   1
   4   7  11 11832.2 1237.95   1
   4   7  11 8176.01 1705.92   2
  -7   4 -11 11656.0 1725.10   1
   4   7   9 18104.4 1643.01   1
   7  -4  -9 18894.9 950.995   1
  -7   4  -9 17208.5 1942.83   1
   4   7   9 17554.9 2286.55   2
   4   7   7 26033.8 2070.82   1
   7  -4  -7 28759.6 1434.88   1
  -7   4  -7 30075.0 2354.13   1
   4   7   7 29666.0 2684.60   2
   7  -4  -5 9036.17 847.420   1
  -4  -7   5 7292.57 963.863   3
  -7   4  -5 10689.6 1323.60   1
   4   7   5 5567.74 1072.18   2
   4   7   5 8272.89 1190.54   1
   7  -4  -3 22330.7 1450.84   1
   4   7   3 19436.6 1824.74   2
  -7   4  -3 23110.2 1877.07   1
   4   7   1 77238.9 3499.33   2
   7  -4  -1 82109.8 3133.17   1
  -7   4  -1 75327.7 3439.75   1
  -7   4   1 75107.1 3293.85   1
  -7   4   3 18654.8 1496.69   1
  -7   4   5 6672.79 907.776   1
  -7   4   5 7719.66 728.854   2
  -7   4   7 26557.7 1728.61   1
   4   7  -9 18218.6 1618.50   1
  -4  -7  -9 17659.1 2025.19   3
  -4  -7 -11 12389.0 1866.41   3
   4   7 -11 10974.8 1276.46   1
   4   7 -13 10873.1 1304.64   1
  -4  -7 -13 10558.6 1855.90   3
  -4  -7 -15 2831.25 1263.27   3
  -7   4  17 861.233 555.380   2
  -4  -7 -17 1018.13 635.741   3
  -4  -7 -19 729.066 861.711   3
  -7   4  19 737.016 553.536   2
   3   7  18 2146.87 1232.35   2
  -7   3 -18 2443.73 1328.87   3
  -7   3 -16 9637.32 2221.99   3
   3   7  16 8470.83 2001.16   2
  -7   3 -14 7990.23 1936.96   3
   3   7  14 9518.53 2023.92   2
  -7   3 -14 8921.52 1632.74   1
   3   7  12 8889.38 1815.27   2
  -7   3 -12 8206.92 1456.48   1
   7  -3 -10 100022. 2552.36   1
   3   7  10 99963.4 5602.71   2
   3   7  10 95859.3 3748.89   1
  -7   3 -10 97602.0 4859.34   1
   3   7   8 151800. 5261.45   1
  -7   3  -8 157740. 6076.02   1
   7  -3  -8 162671. 4191.37   1
   3   7   8 151817. 6646.09   2
  -7   3  -6 163716. 5938.22   1
   3   7   6 150228. 6224.35   2
   7  -3  -6 173026. 4643.91   1
  -3  -7   6 159551. 5403.95   3
   3   7   6 152656. 5442.89   1
  -3  -7   4 97015.9 3358.56   3
   7  -3  -4 95641.4 3337.98   1
  -7   3  -4 88580.3 3969.70   1
  -7   3  -2 184227. 6005.32   1
   7  -3  -2 186365. 5390.89   1
   3   7   2 193241. 6151.17   2
  -7   3   0 172868. 5616.90   1
   7  -3   0 184779. 5382.68   1
  -3  -7   0 184415. 5912.04   2
   7  -3   0 175795. 4023.03   2
   3   7   0 178283. 5484.44   2
  -3  -7  -2 178854. 6127.82   2
  -7   3   2 191994. 5800.01   1
  -7   3   4 89384.8 3575.79   1
  -7   3   6 149621. 4870.18   1
   3   7  -8 154363. 5302.30   1
  -3  -7  -8 162310. 6121.94   3
   3   7 -10 96784.4 4893.78   3
   3   7 -10 107330. 4196.05   1
  -3  -7 -10 96567.0 4991.35   3
  -3  -7 -12 7618.09 1509.08   3
   3   7 -12 10138.8 1225.46   1
   3   7 -12 8603.94 1621.47   3
  -3  -7 -14 9796.01 1818.96   3
   3   7 -14 8065.67 1651.70   3
   3   7 -14 10207.7 1315.70   1
  -3  -7 -16 8378.37 1867.54   3
  -3  -7 -18 1119.61 707.020   3
  -7   3  20 208.127 413.214   2
  -7   2 -19 674.863 1150.91   3
   2   7  19 1305.87 1043.58   2
  -7   2 -17 3805.60 1588.42   3
   2   7  17 3978.07 1521.47   2
  -7   2 -15 7011.91 1953.04   3
   2   7  15 5147.25 1519.12   2
  -7   2 -15 3468.21 1079.90   1
  -7   2 -13 24376.2 3148.78   3
  -7   2 -13 22314.2 2393.23   1
   2   7  13 18376.1 2557.64   2
   2   7  11 97098.0 5645.62   2
  -7   2 -11 94974.7 4842.07   1
   2   7  11 91944.3 3037.56   1
   7  -2 -11 87287.1 2320.22   1
   2   7   9 203025. 5793.17   1
   7  -2  -9 196705. 5029.04   1
  -7   2  -9 197812. 7158.20   1
   2   7   9 205464. 8041.05   2
  -7   2  -7 139420. 5444.00   1
   2   7   7 131890. 4657.55   1
   7  -2  -7 142236. 4173.21   1
  -7   2  -5 133658. 5086.47   1
  -2  -7   5 126789. 4351.19   3
   7  -2  -5 128925. 4129.70   1
   2   7   5 127848. 5194.58   2
  -2  -7   3 115653. 3384.19   3
   2   7   3 106161. 4379.34   2
  -7   2  -3 107861. 4337.09   1
   7  -2  -3 107398. 3823.17   1
   7  -2  -1 214152. 6156.40   1
  -7   2  -1 203677. 6409.21   1
  -2  -7   1 226661. 6502.27   2
   2   7   1 220372. 6369.33   2
  -7   2   1 223938. 6624.61   1
   7  -2   1 227685. 5462.35   2
   7  -2   1 235697. 6506.80   1
  -2  -7  -3 103447. 4365.71   2
  -7   2   3 110839. 4124.40   1
  -2  -7  -5 130571. 4465.19   3
  -7   2   5 126458. 4473.38   1
   2   7  -7 132714. 5079.19   3
  -2  -7  -7 142431. 5302.51   3
   2   7  -9 188113. 6928.07   3
   2   7  -9 196434. 6070.52   1
  -2  -7  -9 197340. 7100.26   3
  -2  -7 -11 95158.4 4998.45   3
   2   7 -11 90632.1 3864.47   1
   2   7 -11 87337.1 4851.94   3
   2   7 -13 23144.6 1926.29   1
   2   7 -13 20228.6 2451.92   3
  -2  -7 -13 22035.7 2565.17   3
   2   7 -15 3655.61 847.547   1
   2   7 -15 4948.31 1362.39   3
  -2  -7 -15 4632.35 1302.78   3
  -2  -7 -17 3243.58 1285.95   3
   2   7 -17 1689.96 855.773   3
  -2  -7 -19-435.214 660.324   3
   2   7 -19 906.636 772.699   3
  -7   2  21 1089.76 675.901   2
   1   7  20 2736.33 1456.94   2
   1   7  18 11252.8 2366.78   2
  -7   1 -18 8740.07 2324.25   3
  -7   1 -16 10247.4 2298.60   3
   1   7  16 9290.04 2049.09   2
  -7   1 -14 11713.6 2273.45   3
  -7   1 -14 11782.4 1765.03   1
   1   7  14 9739.97 1947.33   2
   1   7  12 20293.7 2548.62   2
   7  -1 -12 21300.7 940.282   1
  -7   1 -12 21103.7 2218.47   1
   1   7  10 44135.2 3481.76   2
  -7   1 -10 42658.1 3023.32   1
   1   7  10 40311.1 1814.19   1
   7  -1 -10 42798.2 1920.03   1
  -7   1  -8 47862.8 3061.23   1
   1   7   8 44655.1 2211.25   1
   7  -1  -8 47279.5 2220.00   1
   1   7   8 44209.4 3175.22   2
   1   7   6 4739.18 940.315   2
   7  -1  -6 4834.97 745.250   1
  -7   1  -6 6911.46 1111.59   1
  -1  -7   4 13149.4 1097.74   3
   7  -1  -4 11642.9 1132.41   1
   1   7   4 10392.7 1257.09   2
  -7   1  -4 9251.75 1228.66   1
  -1  -7   2 45082.1 1577.99   3
  -7   1  -2 39317.0 2463.96   1
   1   7   2 43535.4 2393.44   2
   7  -1  -2 42642.5 2301.79   1
  -1  -7   0 23158.9 1693.08   2
  -7   1   0 21843.7 1756.06   1
   7  -1   0 28483.2 1857.60   1
  -7   1   0 26124.8 1213.24   2
   7  -1   0 25452.0 1245.13   2
   1   7   0 25863.5 1618.87   2
   7  -1   2 43774.4 2419.18   1
   7  -1   2 41645.8 2063.19   2
  -7   1   2 43264.0 2472.26   1
  -7   1   2 45699.5 1556.68   2
  -1  -7  -2 42531.5 1531.89   3
  -1  -7  -2 40357.0 2426.59   2
   1   7  -4 13423.3 1079.06   3
  -1  -7  -4 11158.3 1308.34   2
  -1  -7  -4 12350.2 1038.80   3
  -7   1   4 13670.4 1340.17   1
   1   7  -4 11501.8 1152.00   1
   7  -1   4 10580.0 1203.28   2
   1   7  -6 6029.16 888.956   3
   1   7  -6 5889.13 895.006   1
  -1  -7  -6 6017.63 896.434   3
   1   7  -8 45970.2 2493.67   1
   1   7  -8 43622.7 2767.24   3
  -1  -7  -8 46726.8 2880.87   3
  -1  -7 -10 42116.7 3062.06   3
   1   7 -10 45369.0 2535.04   1
   1   7 -10 41216.8 3058.13   3
   1   7 -12 24054.2 1924.43   1
   1   7 -12 21379.2 2417.71   3
  -1  -7 -12 22469.6 2430.94   3
   1   7 -14 10854.6 1922.32   3
  -1  -7 -14 13289.3 2110.92   3
   1   7 -14 12036.0 1445.09   1
  -1  -7 -16 10478.7 2018.99   3
   1   7 -16 10232.6 2059.52   3
   1   7 -18 11279.1 2260.83   3
   7  -1  18 7723.69 2098.43   2
  -1  -7 -18 9888.36 2131.00   3
  -7   0 -19 4849.48 1727.51   3
   0   7  19 2537.68 1232.51   2
  -7   0 -17 7569.29 1951.80   3
   0   7  17 6491.03 1741.30   2
  -7   0 -15 5604.56 1279.46   1
   0   7  15 6894.16 1668.38   2
  -7   0 -15 7380.44 1895.31   3
   0   7  13 282.313 637.587   2
  -7   0 -13 1899.43 813.157   1
  -7   0 -13 2434.27 1081.82   3
   7   0 -11 26049.6 1619.51   1
   0   7  11 23336.8 2598.90   2
  -7   0 -11 24865.0 2365.31   1
   0   7   9 28571.1 2618.06   2
   0   7   9 29384.7 1488.15   1
   7   0  -9 33119.1 1980.47   1
   0   7   9 28395.0 1297.08   1
  -7   0  -9 33218.4 2586.96   1
   7   0  -7 38217.2 2202.04   1
  -7   0  -7 36634.2 2601.05   1
   0   7   7 34293.4 2613.21   2
   7   0  -5 65487.9 3032.53   1
   0   7   5 63822.8 3321.23   2
  -7   0  -5 68002.9 3486.40   1
   0   7   3 361421. 9285.25   2
   7   0  -3 360050. 9221.20   1
  -7   0  -3 352421. 9719.83   1
   7   0  -1 238530. 5352.57   2
  -7   0  -1 223885. 5834.01   2
   0  -7   1 229332. 6365.13   2
  -7   0  -1 242800. 7205.28   1
   7   0  -1 241967. 6845.78   1
   0   7   1 220507. 6267.69   2
   0   7  -1 229383. 6233.42   1
  -7   0   1 234467. 5647.42   2
   7   0   1 234579. 6869.47   1
   0  -7  -1 244282. 6719.19   2
   7   0   1 235373. 6045.51   2
  -7   0   1 224715. 6935.29   1
   0  -7  -3 361669. 9480.15   2
   0   7  -3 345481. 7937.25   3
   7   0   3 371847. 9515.31   1
  -7   0   3 367568. 9559.64   1
  -7   0   3 372152. 7915.13   2
   0  -7  -3 368144. 7950.08   3
   7   0   3 358773. 9095.40   2
   0   7  -3 380094. 9090.58   1
   7   0   5 63756.3 3307.15   2
   0   7  -5 67201.3 2925.02   1
   0   7  -5 65234.8 2816.93   3
   0  -7  -5 67504.9 2806.68   3
   0   7  -7 38376.3 2214.62   1
   0  -7  -7 35006.2 2291.81   3
   0   7  -7 37081.3 2388.67   3
   7   0   7 36467.8 2702.52   2
   0   7  -9 33375.2 2143.89   1
   0   7  -9 33442.7 2570.94   3
   0  -7  -9 27792.3 2300.46   3
   0  -7 -11 23720.3 2346.60   3
   0   7 -11 23220.4 2398.90   3
   0   7 -11 25934.5 1989.20   1
   0  -7 -13 1793.93 809.527   3
   0   7 -13 1486.53 522.071   1
   0   7 -13 2546.37 1015.54   3
   7   0  15 7269.51 1775.65   2
   0   7 -15 5309.75 1342.77   3
   0   7 -15 7096.68 1252.06   1
   0  -7 -15 5234.06 1492.71   3
   7   0  17 9177.84 2176.43   2
   0   7 -17 9800.81 2149.57   3
   0  -7 -17 8005.13 1852.87   3
   0   7 -19 3616.20 1492.44   3
   0  -7 -19 4947.90 1594.66   3
   7   0  19 3981.86 1681.93   2
  -1   7  20 738.470 779.911   2
  -7  -1 -18 2571.31 1371.64   3
  -1   7  18 556.511 773.490   2
  -7  -1 -16 8555.74 2168.93   3
  -1   7  16 8010.18 1897.17   2
  -1   7  14 5360.10 1552.23   2
  -7  -1 -14 3843.80 1079.88   1
  -7  -1 -12 55893.2 3699.95   1
  -1   7  12 57017.8 4226.92   2
   7   1 -12 57296.0 2338.47   1
  -7  -1 -10 37790.5 2851.04   1
  -1   7  10 40643.8 3225.59   2
   7   1 -10 35983.0 2265.96   1
  -1   7   8 45154.5 3116.96   2
   7   1  -8 39164.8 2367.70   1
  -7  -1  -8 42800.4 2954.11   1
  -1   7   8 42508.9 1572.13   1
  -7  -1  -6 7448.61 1187.58   1
  -1   7   6 7926.85 1096.66   3
  -1   7   6 8835.99 1271.63   2
  -1   7   6 8679.83 753.397   1
   7   1  -6 5398.67 867.334   1
  -7  -1  -4 219630. 7088.17   1
  -1   7   4 201648. 5815.33   3
  -1   7   4 220642. 6558.93   2
   7   1  -4 210344. 6560.53   1
   7   1  -2 254135. 7401.50   1
  -1   7   2 278540. 6648.60   1
  -7  -1  -2 256559. 6784.02   2
  -7  -1  -2 254156. 7730.92   1
  -1   7   2 258302. 6891.35   2
  -1   7   2 249144. 5690.31   3
  -1   7   0 44655.8 2140.46   1
  -7  -1   0 39672.8 2536.07   1
  -7  -1   0 42424.3 2004.02   2
   7   1   0 41395.4 2469.31   1
   1  -7   0 41217.0 2132.97   2
   7   1   0 40063.2 1892.86   2
  -1   7  -2 241839. 5589.09   3
   7   1   2 263197. 7013.71   2
   1  -7  -2 257193. 6989.22   2
  -7  -1   2 254079. 7543.35   1
   7   1   2 261551. 7447.82   1
  -7  -1   2 243192. 6127.58   2
  -1   7  -2 261192. 6700.17   1
   1  -7  -4 210422. 6443.05   2
   7   1   4 210626. 6614.34   1
  -1   7  -4 224597. 6121.83   1
   7   1   4 213163. 6681.47   2
   1  -7  -4 218207. 5619.63   3
  -1   7  -4 213477. 5790.86   3
   7   1   6 6718.98 1167.82   2
  -1   7  -6 6862.11 944.443   1
   1  -7  -6 6060.71 869.767   3
  -1   7  -6 7805.58 1054.07   3
   7   1   8 41767.6 3040.34   2
  -1   7  -8 44072.2 2443.40   1
   1  -7  -8 42037.7 2663.12   3
  -1   7  -8 40165.3 2764.95   3
  -1   7 -10 37091.8 2374.81   1
   7   1  10 34851.1 3031.49   2
  -1   7 -10 37678.1 2982.19   3
   1  -7 -10 37120.5 2806.87   3
   1  -7 -12 56461.7 3823.55   3
   7   1  12 56319.0 4261.44   2
  -1   7 -12 53351.9 3916.48   3
  -1   7 -12 58149.0 3250.55   1
   1  -7 -14 4107.70 1105.30   3
   7   1  14 5696.37 1481.19   2
  -1   7 -14 3275.20 1046.86   3
  -1   7 -14 4978.94 1055.70   1
   1  -7 -16 8778.61 1853.93   3
   7   1  16 7927.97 1948.32   2
  -1   7 -16 9433.34 1961.25   3
   1  -7 -18 3056.53 1170.83   3
   7   1  18 5514.66 1789.99   2
  -1   7 -18 3493.31 1499.25   3
  -2   7  19 1487.66 979.963   2
  -7  -2 -19 246.003 848.741   3
  -2   7  17 5612.26 1609.61   2
  -7  -2 -17 9075.26 2153.86   3
  -7  -2 -15 12536.5 2478.04   3
  -2   7  15 11460.3 2109.40   2
  -7  -2 -13 23251.6 2400.98   1
  -2   7  13 27844.0 2992.93   2
   7   2 -13 24332.3 1523.26   1
  -7  -2 -13 27520.5 3341.70   3
  -2   7  11 18997.2 2343.35   2
   7   2 -11 17289.9 1659.85   1
  -7  -2 -11 16309.8 1949.31   1
  -2   7   9 32356.9 2705.19   2
  -2   7   9 29061.2 995.790   1
   7   2  -9 35064.2 2353.58   1
  -7  -2  -9 32142.8 2598.59   1
  -2   7   9 29328.2 1150.43   1
   7   2  -7 73404.8 3505.39   1
  -2   7   7 66956.7 2188.97   1
  -7  -2  -7 73632.2 3876.91   1
  -2   7   7 66130.6 3573.61   2
  -2   7   5 3033.69 636.028   3
  -2   7   5 3041.27 714.218   2
   7   2  -5 2103.70 667.023   1
  -2   7   5 3525.55 505.079   1
  -7  -2  -5 1710.90 671.066   1
  -7  -2  -3 92327.5 4141.86   1
  -2   7   3 80368.8 2850.33   1
  -7  -2  -3 91176.8 3649.15   2
   7   2  -3 94674.7 3990.02   1
  -2   7   3 77657.4 3205.78   2
  -2   7   3 77711.9 2807.19   3
   2  -7   1 50909.7 2532.92   1
  -7  -2  -1 64156.4 2769.41   2
  -7  -2  -1 64235.1 3319.57   1
  -2   7   1 53918.2 2340.36   1
   7   2  -1 65559.0 3249.33   1
   7   2  -1 66197.6 2438.46   2
  -2   7   1 49025.0 2197.21   2
   2  -7   1 52653.5 2364.83   2
   7   2   1 53118.1 2569.10   2
  -7  -2   1 51562.5 2974.32   1
  -7  -2   1 54267.2 2450.13   2
   7   2   1 52848.9 2949.89   1
  -2   7  -1 60846.8 2560.15   1
   2  -7  -1 63278.9 2650.39   2
   7   2   3 78765.0 3729.86   1
  -2   7  -3 95502.1 3406.45   1
   2  -7  -3 93577.5 3550.47   2
  -7  -2   3 80414.2 2972.81   2
   7   2   3 76485.5 3582.10   2
   7   2   5 2536.95 774.195   2
   2  -7  -5 2231.78 581.057   2
  -2   7  -5 1742.87 512.969   1
  -2   7  -5 2195.99 609.956   3
  -2   7  -7 70698.8 3605.09   3
   7   2   7 64514.2 3799.51   2
  -2   7  -7 75781.2 3278.88   1
   2  -7  -7 64801.5 3245.71   3
  -2   7  -9 35377.9 2788.98   3
   7   2   9 31729.3 2864.52   2
   2  -7  -9 35863.4 2601.02   3
  -2   7  -9 37520.4 2380.84   1
  -2   7 -11 16718.3 2073.16   3
   7   2  11 17443.7 2271.32   2
   2  -7 -11 17613.9 2024.26   3
  -2   7 -11 17897.4 1734.29   1
   7   2  13 22534.9 2801.32   2
   2  -7 -13 23879.1 2643.44   3
  -2   7 -13 22418.5 2132.74   1
  -2   7 -13 22596.9 2688.02   3
   7   2  15 9169.63 1939.78   2
   2  -7 -15 11935.0 2025.16   3
  -2   7 -15 11043.4 2090.94   3
  -2   7 -15 14359.2 1831.12   1
   2  -7 -17 5508.76 1498.48   3
  -2   7 -17 7455.74 1958.09   3
   7   2  17 7485.66 2104.51   2
  -2   7 -19 174.825 761.915   3
   7   2  19 1704.84 1376.25   2
  -3   7  20-239.581 576.972   2
  -7  -3 -18 75.7412 666.533   3
  -3   7  18 1039.30 790.123   2
  -7  -3 -16 4643.94 1650.97   3
  -3   7  16 7442.64 1703.92   2
  -7  -3 -14 10312.5 1601.60   1
  -7  -3 -14 9491.66 2013.84   3
  -3   7  14 9611.96 1877.30   2
  -3   7  12 19365.8 2402.31   2
  -7  -3 -12 18525.7 2059.38   1
  -7  -3 -10 119119. 5442.43   1
  -3   7  10 121122. 5682.28   2
   7   3 -10 121396. 5053.63   1
  -3   7   8 198209. 6936.58   2
   7   3  -8 192119. 6666.32   1
  -3   7   8 196344. 4527.95   1
  -7  -3  -8 193661. 7081.97   1
   7   3  -6 164366. 6061.47   1
  -7  -3  -6 163787. 6350.52   1
  -3   7   6 182966. 5985.98   2
  -3   7   6 185086. 4571.78   1
  -3   7   4 108436. 3946.12   2
  -7  -3  -4 109557. 4751.50   1
   7   3  -4 104519. 4494.29   1
  -3   7   4 105881. 3368.66   1
  -3   7   4 111961. 3849.88   3
  -7  -3  -2 149877. 5159.54   2
   7   3  -2 159256. 5685.26   1
  -3   7   2 151322. 4472.71   1
  -3   7   2 157617. 4454.38   2
  -7  -3  -2 153743. 5796.63   1
   3  -7   0 219259. 5893.92   2
   7   3   0 224655. 7224.14   1
  -3   7   0 237682. 6147.05   1
  -7  -3   0 229826. 6546.88   2
   3  -7   0 231539. 6360.39   1
   7   3   0 227832. 6292.29   2
   3  -7  -2 158443. 4724.00   1
   7   3   2 148604. 5227.54   2
   3  -7  -2 154362. 4700.77   2
  -3   7  -2 161603. 4877.23   1
  -7  -3   2 156193. 4830.21   2
   7   3   2 154821. 5674.59   1
   7   3   4 106737. 4581.89   2
   3  -7  -4 107644. 3910.98   2
  -3   7  -4 107882. 3953.78   1
  -3   7  -6 166927. 5523.89   1
   7   3   6 190801. 6848.95   2
  -3   7  -8 202358. 7339.74   3
  -3   7  -8 207110. 6505.90   1
   7   3   8 194673. 7612.94   2
   7   3  10 111175. 5914.15   2
  -3   7 -10 113010. 5635.31   3
  -3   7 -10 121042. 4933.60   1
   3  -7 -10 115249. 5249.54   3
  -3   7 -12 16879.2 1878.83   1
   7   3  12 16731.8 2374.44   2
   3  -7 -12 18873.6 2208.07   3
  -3   7 -12 15624.7 2202.95   3
   3  -7 -14 9888.30 1736.52   3
  -3   7 -14 7161.71 1757.98   3
  -3   7 -14 9932.28 1504.29   1
   7   3  14 9136.38 1934.69   2
  -3   7 -16 7099.17 1779.48   3
   7   3  16 7175.83 1834.80   2
  -3   7 -18 2842.45 1485.81   3
   7   3  18 2881.32 1391.66   2
  -7  -4 -19 641.724 811.312   3
  -4   7  19 1311.37 974.292   2
  -4   7  17 4492.65 1373.35   2
  -7  -4 -17 7192.57 2023.85   3
  -4   7  15 3465.92 1017.48   2
  -7  -4 -15 4794.98 1502.86   3
   7   4 -13 16273.6 1461.35   1
  -4   7  13 13069.5 2071.09   2
  -7  -4 -13 15167.6 2539.81   3
  -7  -4 -11 15273.9 1890.40   1
  -4   7  11 17295.0 2084.00   2
  -4   7   9 42436.2 2981.42   2
  -7  -4  -9 38934.5 2963.07   1
  -4   7   9 38561.5 1319.75   1
  -4   7   7 58234.6 2114.71   1
  -4   7   7 56848.9 3101.47   2
  -7  -4  -7 51706.8 3332.16   1
  -7  -4  -5 96675.2 4640.77   1
  -4   7   5 104344. 4099.11   3
  -4   7   5 106466. 3334.15   1
  -4   7   5 105247. 3927.83   2
  -4   7   3 47438.6 2151.26   2
  -4   7   3 46281.3 2137.57   1
  -7  -4  -3 47358.2 3023.74   1
  -4   7   1 43984.9 2163.84   1
  -7  -4  -1 45802.9 2615.93   2
   7   4  -1 43542.1 2228.19   2
   7   4   1 42515.1 2454.10   2
  -7  -4   1 44148.5 2450.97   2
   4  -7  -1 44448.6 2044.51   2
   4  -7  -1 43906.4 2163.86   1
  -4   7  -1 43171.3 2239.41   1
   4  -7  -3 45340.9 2157.60   2
   7   4   3 50820.8 2973.65   2
  -4   7  -3 42993.1 2360.67   1
  -7  -4   3 45824.6 2430.14   2
   4  -7  -3 45910.2 2162.57   1
   7   4   5 103858. 4810.94   2
  -4   7  -5 101334. 4023.02   1
  -4   7  -7 51410.2 2875.62   1
   7   4   7 57787.0 3739.42   2
  -4   7  -9 41529.4 2726.10   1
  -4   7  -9 42996.2 3305.54   3
   7   4   9 40130.4 3353.50   2
   7   4  11 13595.2 2102.49   2
  -4   7 -11 15937.5 1815.61   1
  -4   7 -13 13452.3 1763.58   1
  -4   7 -13 13516.2 2186.89   3
   7   4  13 17769.7 2602.66   2
   7   4  15 5611.58 1668.96   2
  -4   7 -15 4527.96 1125.82   1
  -4   7 -15 4601.03 1391.21   3
  -4   7 -17 4469.76 1508.68   3
   7   4  17 3149.39 1433.71   2
  -4   7 -19 1938.69 1082.27   3
   7   4  19-272.541 738.189   2
  -5   7  20 208.398 541.001   2
  -5   7  18 712.866 724.390   2
  -7  -5 -18-235.612 712.996   3
  -7  -5 -16 1403.20 1104.66   3
  -5   7  16 696.931 777.986   2
  -7  -5 -14 771.221 881.175   3
  -5   7  14 2435.98 986.285   2
  -5   7  12 3333.57 984.701   2
  -5   7  10 7845.17 1326.12   2
  -5   7   8 11473.2 1395.92   2
  -5   7   8 10566.1 853.199   1
  -5   7   6 6704.45 921.897   2
  -5   7   6 6454.49 742.336   1
  -5   7   4 44673.0 2146.18   1
  -5   7   4 45014.4 2123.57   2
  -5   7   4 44514.8 2443.60   3
  -5   7   2 16459.3 1341.86   1
  -5   7   2 18936.0 1053.97   2
  -7  -5   0 11342.6 1338.57   2
  -5   7   0 9803.58 1069.34   1
   7   5   0 11470.5 1228.14   2
   5  -7   0 10779.9 875.476   2
   5  -7  -2 18283.7 1323.56   1
  -7  -5   2 18543.9 1607.46   2
  -5   7  -2 16983.9 1461.03   1
   5  -7  -2 16988.8 1167.10   2
   7   5   2 18431.3 1754.40   2
  -5   7  -4 47897.4 2653.22   1
   5  -7  -4 47711.3 2172.70   2
   7   5   4 46264.6 3065.43   2
   5  -7  -4 46551.0 2121.61   1
   5  -7  -6 5687.40 695.747   1
   7   5   6 5363.79 1101.37   2
  -5   7  -6 7708.70 1117.19   1
   7   5   8 6906.58 1358.93   2
  -5   7  -8 11194.6 1413.48   1
   7   5  10 7371.64 1563.83   2
  -5   7 -10 11163.8 1833.01   3
  -5   7 -10 7604.04 1283.20   1
  -5   7 -12 2586.22 937.175   3
   7   5  12 4736.70 1370.01   2
  -5   7 -12 4892.65 1161.74   1
  -5   7 -14 355.845 661.770   3
  -5   7 -14 1221.93 630.405   1
  -5   7 -16-496.253 725.198   3
  -5   7 -16-427.492 717.895   1
   7   5  16-764.656 876.584   2
  -5   7 -18-136.480 982.148   3
   7   5  18 3040.31 1495.15   2
  -7  -6 -19 9877.29 2481.19   3
  -6   7  19 6071.95 1621.60   2
  -6   7  17 6535.78 1646.48   2
  -7  -6 -17 15550.9 2867.68   3
  -6   7  15 10772.5 1965.65   2
  -7  -6 -15 8532.29 1968.16   3
   7   6 -13 27832.8 2193.06   1
  -7  -6 -13 32156.4 3484.71   3
  -6   7  13 26596.8 2792.50   2
  -6   7  11 60917.7 3894.59   2
  -6   7   9 42288.3 2837.28   2
  -6   7   9 40189.5 1804.75   1
  -6   7   7 2441.18 623.018   2
  -6   7   7 2176.18 459.136   1
  -6   7   5 17306.9 1303.28   2
  -6   7   5 18304.3 1392.10   1
  -6   7   3 99792.4 3736.71   1
  -6   7   3 100971. 2937.20   2
  -6   7   1 72853.2 3215.85   1
   7   6  -1 76428.6 3353.29   2
  -6   7  -1 73826.0 3335.57   1
   6  -7  -1 72736.3 2509.74   2
   7   6   1 75566.0 3584.49   2
  -6   7  -3 96157.0 4051.27   1
   6  -7  -3 97041.5 3034.33   2
   7   6   3 92612.6 4491.51   2
   6  -7  -3 102095. 3464.02   1
   7   6   5 16743.1 1925.16   2
   6  -7  -5 19964.6 1334.93   1
  -6   7  -5 19215.2 1775.85   1
  -6   7  -7 3071.56 742.339   1
   7   6   7 1836.19 792.954   2
   6  -7  -7 3299.57 518.071   1
  -6   7  -9 35647.2 2724.86   1
   7   6   9 37913.3 3405.30   2
  -6   7 -11 57551.6 3815.49   1
  -6   7 -11 64281.2 4682.05   3
   7   6  11 59492.7 4600.01   2
  -6   7 -13 28122.5 3281.00   3
   7   6  13 27871.2 3300.35   2
  -6   7 -13 24593.3 2622.49   1
  -6   7 -15 10976.4 1838.74   1
  -6   7 -15 10343.3 2168.54   3
   7   6  15 7848.76 1893.24   2
  -6   7 -17 11570.1 2463.64   3
   7   6  17 6684.34 1964.77   2
  -6   7 -19 8191.20 2226.42   3
  -7   7  18 7466.82 1773.59   2
  -7  -7 -18 10873.4 2437.49   3
  -7   7  16 10819.1 2003.30   2
  -7  -7 -16 10349.6 2225.88   3
   7   7 -14 16402.1 1700.56   1
  -7  -7 -14 15535.8 2646.60   3
  -7   7  14 17108.3 2307.90   2
  -7   7  12 24607.4 2521.48   2
  -7  -7 -12 23178.8 2859.63   3
   7   7 -12 20788.5 1952.14   1
  -7   7  10 60607.6 3610.74   2
  -7   7  10 52397.8 2045.94   1
  -7   7   8 29393.0 2153.08   2
  -7   7   8 32273.1 1888.49   1
  -7   7   6 35856.6 2137.84   1
  -7   7   6 38173.2 2076.45   2
  -7   7   4 81238.6 2585.81   2
  -7   7   4 80406.2 3441.53   1
  -7   7   2 258477. 7386.81   1
  -7   7   0 104872. 4270.26   1
   7   7   0 110335. 4478.96   2
   7  -7   0 108211. 3104.21   2
  -7   7  -2 260353. 7797.91   1
   7   7   2 265344. 8270.24   2
   7  -7  -2 258675. 5852.37   2
   7   7   4 77501.2 4321.70   2
   7  -7  -4 84162.5 3122.91   1
  -7   7  -4 83548.0 3978.90   1
  -7   7  -6 41058.6 2853.60   1
   7  -7  -6 44192.5 2061.73   1
   7   7   6 43528.7 3358.27   2
  -7   7  -8 24863.2 2320.79   1
   7   7   8 31451.5 3077.37   2
   7  -7  -8 27362.8 1522.84   1
   7   7  10 55603.1 4407.28   2
  -7   7 -10 58145.3 3815.38   1
   7   7  12 25656.6 3135.32   2
  -7   7 -12 26794.7 3224.77   3
  -7   7 -12 22923.0 2563.72   1
   7   7  14 12735.6 2423.15   2
  -7   7 -14 16479.8 2720.20   3
  -7   7 -14 16936.3 2332.91   1
  -7   7 -16 14972.4 2760.49   3
   7   7  16 12853.5 2612.07   2
  -7   7 -16 11514.4 2089.24   1
  -7   7 -18 9182.61 2363.01   3
   7   7  18 5161.57 1948.35   2
  -8   7 -17-271.910 900.439   3
   7   8  17 175.494 720.405   2
   7   8  15 1995.75 1241.60   2
  -8   7 -15 3493.57 1194.62   1
  -8   7 -15 2863.33 1541.61   3
  -8   7 -13 8595.75 1674.77   1
   7   8  13 7680.44 1877.91   2
  -8   7 -13 11255.8 2304.96   3
   7   8  11 2576.09 1254.56   2
  -8   7 -11 3074.61 986.409   1
   8  -7  -9 20500.1 1297.98   1
   7   8   9 21167.3 2668.89   2
  -8   7  -9 16804.4 2036.40   1
  -8   7  -7 2035.26 688.270   1
   7   8   7 1458.30 689.936   2
   8  -7  -7 3219.94 592.854   1
   7   8   5 34744.0 2965.99   2
  -8   7  -5 35028.5 2677.62   1
  -8   7  -3 57035.8 3347.69   1
   7   8   3 58538.2 3606.76   2
  -8   7  -1 62312.6 3395.34   1
   8  -7  -1 66658.4 2075.55   2
   7   8   1 70456.0 3696.17   2
  -8   7   1 69982.9 3501.91   1
   7   8  -1 73086.3 3521.05   2
  -8   7   3 60425.6 3138.10   1
  -8   7   5 36457.9 2331.04   1
  -8   7   5 38674.9 1706.42   2
  -8   7   7 2352.57 575.904   2
  -8   7   7 2571.86 598.860   1
  -8   7   9 19663.0 1837.65   2
  -8   7   9 19255.8 1487.49   1
  -8   7  11 2067.51 760.449   2
  -7  -8 -13 13554.0 2346.92   3
  -8   7  13 9322.08 1637.03   2
   7   8 -13 11800.4 1552.57   1
  -7  -8 -15 2577.39 1071.34   3
  -8   7  15 2896.33 1089.71   2
  -7  -8 -17 1675.90 1204.49   3
   6   8  18-111.222 756.926   2
  -8   6 -18-68.5688 835.346   3
  -8   6 -16 6020.84 1829.02   3
   6   8  16 5783.77 1794.12   2
  -8   6 -16 1978.20 959.382   1
  -8   6 -14 3756.56 1489.57   3
  -8   6 -14 2609.39 1075.84   1
   6   8  14 5107.78 1647.88   2
  -8   6 -12-801.911 821.263   1
   6   8  12-129.150 741.637   2
   8  -6 -10 7807.01 678.509   1
   6   8  10 5382.13 1462.39   2
  -8   6 -10 5591.17 1166.96   1
   8  -6  -8 15966.0 1102.14   1
   6   8   8 14991.4 2077.80   2
  -8   6  -8 13021.4 1726.61   1
  -8   6  -6 28821.2 2437.92   1
   8  -6  -6 30733.6 1682.33   1
   6   8   6 24930.5 2503.18   2
  -8   6  -4 7142.09 1170.03   1
   6   8   4 6585.69 1201.78   2
   8  -6  -4 6506.01 799.434   1
  -8   6  -2 46736.3 2853.28   1
   6   8   2 44881.5 2948.20   2
   6   8   0 28961.8 2167.70   2
  -8   6   0 34013.1 2335.05   1
  -8   6   2 46122.8 2705.10   1
  -8   6   4 5453.17 869.648   1
  -8   6   4 6290.34 455.365   2
  -8   6   6 32400.7 1718.16   2
  -8   6   6 28586.6 2023.84   1
  -8   6   8 14017.1 1317.31   1
  -8   6   8 13969.3 1395.14   2
  -8   6  10 6082.40 1055.51   2
   6   8 -12 610.945 494.156   1
  -8   6  12-728.385 612.862   2
  -6  -8 -12 1722.13 965.486   3
  -8   6  14 2842.57 1039.25   2
  -6  -8 -14 2054.99 1028.91   3
   6   8 -14 5018.42 1022.99   1
  -6  -8 -16 3089.24 1427.16   3
  -8   6  16 2655.62 949.937   2
  -6  -8 -18 571.027 850.463   3
   5   8  19 355.140 1105.87   2
   5   8  17-12.3877 812.541   2
  -8   5 -17 829.724 1230.93   3
   5   8  15 3231.07 1415.07   2
  -8   5 -15 2394.37 1341.65   3
  -8   5 -15 3034.45 1122.02   1
  -8   5 -13 3155.80 1097.43   1
   5   8  13 1466.25 1128.20   2
   5   8  11 100.080 706.374   2
  -8   5 -11-12.3866 504.008   1
   5   8   9 8333.65 1599.71   2
   8  -5  -9 7043.86 646.130   1
  -8   5  -9 6222.94 1179.62   1
  -8   5  -7 938.012 555.676   1
   8  -5  -7 716.180 254.626   1
   5   8   7 176.854 533.619   2
   8  -5  -5 11847.1 1058.13   1
  -8   5  -5 14758.7 1709.00   1
   5   8   5 14655.3 1840.86   2
  -5  -8   5 14108.9 1346.94   3
   5   8   3 83949.1 4211.13   2
   8  -5  -3 81317.2 3188.79   1
  -8   5  -3 86149.4 4053.65   1
   5   8   1 66080.1 3389.20   2
  -8   5  -1 61417.8 3245.70   1
  -8   5   1 63682.8 3229.76   1
   5   8  -1 61021.8 3047.12   2
  -8   5   3 86305.4 3745.52   1
  -8   5   5 13338.6 901.308   2
  -8   5   5 13962.8 1367.83   1
  -8   5   7 658.912 267.942   2
  -8   5   7 360.163 223.043   1
  -8   5   9 8116.97 913.135   1
  -8   5   9 8054.68 1133.12   2
  -5  -8  -9 5679.28 1219.19   3
   5   8 -11 652.399 554.350   1
  -8   5  11 318.993 514.448   2
  -5  -8 -11 808.705 694.397   3
   5   8 -13 3857.47 842.341   1
  -5  -8 -13 4092.82 1268.06   3
  -8   5  13 4012.47 996.455   2
  -5  -8 -15 3573.96 1460.94   3
  -8   5  15 2251.13 917.122   2
  -5  -8 -17 1582.30 1126.07   3
  -8   5  17 1975.97 969.597   2
  -5  -8 -19-23.7430 766.359   3
  -8   4 -18 3171.00 1473.87   3
   4   8  18 1072.39 944.256   2
   4   8  16 2053.58 1133.47   2
  -8   4 -16 3766.50 1437.58   3
   4   8  14 8164.81 1943.37   2
  -8   4 -14 9384.82 2132.38   3
  -8   4 -14 8705.16 1674.06   1
  -8   4 -12 1.58836 536.628   1
   4   8  12 1494.87 938.733   2
   8  -4 -10 18799.1 990.992   1
   4   8  10 18731.2 2434.43   2
  -8   4 -10 20017.3 2209.18   1
   4   8  10 19569.7 1778.26   1
  -8   4  -8 16288.1 1892.27   1
   4   8   8 14361.9 1568.65   1
   4   8   8 16964.2 2147.46   2
   8  -4  -8 17164.7 1131.94   1
  -8   4  -6 65906.9 3734.94   1
   4   8   6 68044.1 4056.29   2
   8  -4  -6 66466.5 2646.23   1
  -8   4  -4 24185.6 2087.14   1
   4   8   4 24748.4 2231.51   2
  -4  -8   4 25111.6 1640.56   3
   8  -4  -4 23087.3 1566.32   1
  -8   4  -2 116930. 4834.91   1
   8  -4  -2 127434. 4282.61   1
   4   8   2 126848. 5002.78   2
  -8   4   0 31325.8 2211.36   1
   8  -4   0 29739.0 1154.16   2
   4   8   0 27092.9 1984.67   2
  -8   4   2 127469. 4759.79   1
  -8   4   4 23075.9 1815.37   1
  -8   4   4 21945.8 927.994   2
  -8   4   6 66143.9 3145.27   1
  -4  -8  -8 17446.7 1909.45   3
  -8   4   8 18206.1 1485.67   1
  -4  -8 -10 18986.0 2194.52   3
   4   8 -10 19879.2 1870.82   1
   4   8 -12 821.034 520.639   1
  -4  -8 -12 407.728 708.615   3
   4   8 -14 8851.84 1229.01   1
  -4  -8 -14 6859.35 1639.27   3
  -8   4  16 1382.88 668.901   2
  -4  -8 -16 1307.56 908.807   3
  -8   4  18 584.602 536.384   2
  -4  -8 -18-656.009 871.223   3
  -8   3 -19 485.677 983.656   3
   3   8  19 1999.27 1327.77   2
  -8   3 -17 4192.45 1754.48   3
   3   8  17 5513.65 1735.34   2
  -8   3 -15 9975.63 1833.19   1
  -8   3 -15 13256.0 2665.02   3
   3   8  15 11948.8 2342.14   2
   3   8  13 4349.63 1280.45   2
  -8   3 -13 5433.16 1294.27   1
   8  -3 -11 4211.20 405.482   1
   3   8  11 3550.45 1211.74   2
  -8   3 -11 4402.46 1098.51   1
   3   8   9 17583.2 1599.54   1
  -8   3  -9 19430.0 2105.06   1
   3   8   9 15577.4 2122.64   2
   8  -3  -9 17315.9 1122.41   1
  -8   3  -7 50215.5 3252.48   1
   3   8   7 50271.3 3507.67   2
   8  -3  -7 50765.2 2270.23   1
   3   8   7 47182.9 2833.62   1
  -3  -8   5 39281.6 2170.97   3
   3   8   5 32848.1 2613.67   2
  -8   3  -5 36808.3 2636.83   1
   8  -3  -5 37965.5 2052.30   1
  -8   3  -3 56925.2 3218.15   1
   3   8   3 56948.4 3199.86   2
   8  -3  -3 57960.3 2710.15   1
  -3  -8   3 56775.3 2268.22   3
   3   8   1 20442.1 1717.03   2
   8  -3  -1 22243.2 1649.81   1
  -8   3  -1 21519.7 1849.73   1
  -8   3   1 21015.6 1776.13   1
   8  -3   1 19871.4 1167.50   2
  -8   3   3 56135.1 2953.41   1
  -8   3   5 36829.5 2324.44   1
  -3  -8  -7 49336.9 2961.56   3
  -8   3   7 50127.6 2673.10   1
  -3  -8  -9 18685.6 2005.14   3
   3   8  -9 19122.0 1782.01   1
   3   8 -11 3947.97 1069.45   3
   3   8 -11 5789.43 1024.64   1
  -3  -8 -11 4904.10 1130.13   3
   3   8 -13 3994.02 1131.12   3
  -3  -8 -13 5835.80 1348.55   3
   3   8 -13 4356.88 871.499   1
   3   8 -15 10191.4 1358.06   1
  -3  -8 -15 10067.4 1930.76   3
  -3  -8 -17 1768.22 1027.23   3
  -3  -8 -19 129.723 705.637   3
  -8   3  19 237.206 385.991   2
   2   8  18 531.643 567.724   2
  -8   2 -18 1827.23 1288.07   3
  -8   2 -16 4837.25 1588.84   3
   2   8  16 1589.39 1001.73   2
  -8   2 -14 4777.95 1307.95   1
   2   8  14 6425.42 1766.79   2
  -8   2 -14 6697.19 1833.60   3
   2   8  12 6527.35 1553.08   2
  -8   2 -12 5600.54 1222.46   1
   2   8  10 6019.04 1371.31   2
   8  -2 -10 5195.74 613.212   1
  -8   2 -10 5693.47 1184.47   1
   2   8  10 5324.32 777.007   1
   8  -2  -8 17621.0 1314.87   1
   2   8   8 14622.1 1890.97   2
   2   8   8 12604.5 1312.65   1
  -8   2  -8 17818.9 1941.55   1
   8  -2  -6 28869.6 1803.55   1
   2   8   6 25578.6 2319.23   2
  -2  -8   6 25744.1 1926.05   3
  -8   2  -6 28734.0 2348.22   1
   2   8   4 69219.4 3647.02   2
  -8   2  -4 70952.5 3671.02   1
  -2  -8   4 68178.0 2738.35   3
   8  -2  -4 77924.9 3233.70   1
   8  -2  -2 15650.2 1418.86   1
  -2  -8   2 16421.9 920.772   3
   2   8   2 15481.3 1521.58   2
  -8   2  -2 17907.2 1722.55   1
   2   8   0 5910.24 860.069   2
   8  -2   0 4306.43 473.778   2
  -8   2   0 4676.54 930.373   1
   8  -2   2 15899.0 1223.33   2
  -8   2   2 14637.5 1521.83   1
  -2  -8  -4 71965.3 2870.14   3
  -8   2   4 65125.0 3295.46   1
   2   8  -6 26985.2 1954.11   1
  -2  -8  -6 29200.9 2014.94   3
  -8   2   6 25809.4 1953.06   1
   2   8  -6 26126.3 1880.37   3
   2   8  -8 15593.8 1556.14   1
  -2  -8  -8 17407.3 1765.74   3
   2   8  -8 14265.2 1608.43   3
   2   8 -10 5099.51 912.490   1
   2   8 -10 4875.09 1049.74   3
  -2  -8 -10 6867.43 1234.81   3
   2   8 -12 8448.77 1148.89   1
   2   8 -12 5882.13 1315.16   3
  -2  -8 -12 7651.49 1481.06   3
   2   8 -14 4083.78 896.302   1
   2   8 -14 5884.33 1445.70   3
  -2  -8 -14 3248.71 1010.19   3
   2   8 -16 2907.16 1182.74   3
  -2  -8 -16 2535.79 1030.35   3
   2   8 -18 1045.71 846.947   3
  -2  -8 -18 1840.77 1124.79   3
   8  -2  18 3387.61 1467.07   2
   1   8  19-516.751 633.620   2
  -8   1 -19 1040.07 1057.60   3
   1   8  17 2221.96 1086.10   2
  -8   1 -17 771.910 1177.30   3
  -8   1 -15 767.410 685.833   1
   1   8  15 181.762 764.291   2
   1   8  13 1457.50 931.454   2
  -8   1 -13 3267.03 1030.99   1
   1   8  11 4727.06 1285.42   2
   8  -1 -11 4447.50 611.754   1
  -8   1 -11 4092.76 1000.44   1
  -8   1  -9 3559.81 896.998   1
   8  -1  -9 3535.32 606.917   1
   1   8   9 2363.65 814.106   2
   1   8   9 2902.60 573.989   1
   1   8   7 1942.10 704.254   2
  -8   1  -7 1694.34 596.210   1
   8  -1  -7 2356.61 544.872   1
   8  -1  -5 38768.8 2267.12   1
  -8   1  -5 36405.7 2622.23   1
   1   8   5 35881.0 2569.78   2
  -8   1  -3 6174.77 1051.69   1
   8  -1  -3 6622.31 949.509   1
   1   8   3 6049.70 993.861   2
  -8   1  -1 6262.42 1063.54   1
   8  -1  -1 5863.86 513.728   2
   8  -1  -1 6138.64 919.723   1
  -1  -8   1 6468.65 956.560   2
   1   8   1 6342.63 866.341   2
  -8   1   1 4274.82 475.098   2
   8  -1   1 5116.57 675.183   2
  -8   1   1 5016.45 919.040   1
  -1  -8  -1 6632.85 985.002   2
  -8   1   3 5890.91 957.017   1
  -8   1   3 5422.81 524.574   2
   8  -1   3 5683.84 829.015   2
  -1  -8  -3 6281.01 637.170   3
   1   8  -5 35624.6 2020.67   3
  -1  -8  -5 37837.4 2068.16   3
   8  -1   5 34056.8 2371.46   2
   1   8  -5 35975.4 2222.51   1
  -8   1   5 39315.9 2462.68   1
   1   8  -7 2102.47 612.282   1
   1   8  -7 2680.65 683.066   3
  -1  -8  -7 3909.33 741.981   3
   1   8  -9 3942.31 900.129   3
  -1  -8  -9 2517.89 723.945   3
   1   8  -9 2926.51 790.988   1
  -1  -8 -11 3584.19 972.753   3
   1   8 -11 3776.56 1016.36   3
   1   8 -11 4684.03 923.654   1
  -1  -8 -13 3051.89 1147.75   3
   1   8 -13 1869.73 619.115   1
   1   8 -13 2897.57 1143.54   3
   1   8 -15 217.649 542.599   3
   1   8 -15 1579.14 584.787   1
  -1  -8 -15 1800.91 984.685   3
   1   8 -17-41.8846 687.709   3
   8  -1  17 1940.89 1193.37   2
  -1  -8 -17 587.855 721.131   3
  -1  -8 -19 980.530 870.915   3
   1   8 -19 1279.29 1090.47   3
   8  -1  19 103.208 855.741   2
   0   8  20-480.413 662.929   2
  -8   0 -18 2130.38 1452.75   3
   0   8  18 854.179 905.684   2
  -8   0 -16 5866.88 1911.12   3
   0   8  16 5234.66 1606.66   2
   0   8  14 8617.63 1889.77   2
  -8   0 -14 14529.2 2600.24   3
  -8   0 -14 10678.7 1774.25   1
  -8   0 -12 16342.9 2076.47   1
   0   8  12 20791.8 2614.48   2
   0   8  10 25300.2 1216.11   1
   8   0 -10 26837.0 1833.89   1
   0   8  10 22432.6 2487.60   2
  -8   0 -10 28110.1 2576.41   1
   0   8  10 26149.7 1439.44   1
   0   8   8 9219.87 1450.21   2
  -8   0  -8 6407.83 1164.97   1
   8   0  -8 6908.25 970.652   1
   8   0  -6 8239.12 1079.06   1
  -8   0  -6 8793.70 1277.45   1
  -8   0  -4 11278.6 1461.83   1
   0   8   4 9472.49 1258.57   2
   8   0  -4 13199.9 1369.47   1
   0  -8   2 41793.1 2358.51   2
   8   0  -2 42990.9 2545.52   1
   0   8   2 41335.6 2368.63   2
  -8   0  -2 42997.7 2773.88   1
   8   0   0 18305.1 1645.33   1
   8   0   0 18454.5 1220.03   2
  -8   0   0 19935.7 1254.79   2
   0  -8   0 21204.7 1654.10   2
  -8   0   0 20539.7 1871.81   1
   0   8  -2 39094.6 1395.04   3
  -8   0   2 41816.5 2665.38   1
   0   8  -2 42081.8 2259.68   1
   8   0   2 38995.0 2199.40   2
  -8   0   2 38467.2 1734.30   2
   0  -8  -2 38858.6 2455.18   2
   0   8  -4 12298.6 1225.59   1
   0  -8  -4 11766.7 967.155   3
   0   8  -4 11415.9 983.325   3
   8   0   4 9620.30 1220.46   2
  -8   0   4 10254.0 1297.30   1
   0   8  -6 11569.6 1194.50   3
   8   0   6 11968.0 1457.41   2
   0   8  -6 8999.10 1096.99   1
   0  -8  -6 10255.0 1130.54   3
   0  -8  -8 8823.95 1202.75   3
   0   8  -8 7786.41 1050.67   1
   8   0   8 9772.99 1468.34   2
   0   8  -8 5017.19 978.576   3
   0  -8 -10 25960.0 2348.43   3
   0   8 -10 26701.2 2416.61   3
   8   0  10 25222.9 2601.92   2
   0   8 -10 26779.8 2034.71   1
   0   8 -12 16096.3 2117.61   3
   8   0  12 19734.4 2529.71   2
   0  -8 -12 16218.2 2097.12   3
   0   8 -12 16445.1 1700.25   1
   0   8 -14 12327.4 2056.08   3
   0   8 -14 12825.1 1601.53   1
   0  -8 -14 10212.9 1878.60   3
   8   0  14 10451.9 2030.84   2
   0   8 -16 3656.16 1239.51   3
   8   0  16 3634.30 1454.42   2
   0  -8 -16 4958.76 1436.16   3
   8   0  18 4321.87 1639.55   2
   0  -8 -18 4420.01 1496.97   3
   0   8 -18 2048.48 1228.96   3
  -1   8  19 831.140 848.134   2
  -8  -1 -19 1235.48 1075.15   3
  -8  -1 -17 4013.66 1613.96   3
  -1   8  17 4136.67 1441.74   2
  -1   8  15 6275.00 1690.07   2
  -8  -1 -15 6687.88 1957.26   3
  -1   8  13 3378.01 1128.33   2
  -8  -1 -13 4214.40 1162.84   1
  -8  -1 -11 22895.8 2401.05   1
  -1   8  11 24028.9 2683.01   2
   8   1 -11 23095.9 1842.19   1
  -1   8   9 11225.1 1667.20   2
  -1   8   9 8936.47 831.673   1
   8   1  -9 7178.81 1051.17   1
  -1   8   9 8250.43 672.427   1
  -8  -1  -9 7985.73 1385.94   1
  -1   8   7 47897.0 3147.63   2
  -8  -1  -7 51677.4 3360.63   1
   8   1  -7 46788.1 2766.48   1
  -1   8   7 49641.5 2051.57   1
  -1   8   5 21463.5 1406.50   1
  -1   8   5 19486.2 1783.59   2
   8   1  -5 22455.1 1874.04   1
  -8  -1  -5 23048.3 2171.27   1
  -1   8   3 62142.4 2589.59   1
  -1   8   3 52300.5 2151.68   3
  -1   8   3 55702.4 2826.18   2
  -8  -1  -3 59508.5 3384.76   1
   8   1  -3 57919.3 3103.29   1
  -8  -1  -1 42059.9 2781.90   1
  -8  -1  -1 41729.8 2143.39   2
   8   1  -1 45321.4 1940.29   2
  -1   8   1 41496.2 2208.93   1
   8   1  -1 43630.6 2674.70   1
   1  -8   1 41935.3 2276.21   2
  -1   8   1 38685.8 2092.69   2
  -1   8  -1 46051.0 2334.52   1
  -8  -1   1 41072.9 2724.07   1
   8   1   1 42314.3 2223.32   2
   1  -8  -1 42736.2 2409.15   2
  -8  -1   1 42784.9 2073.60   2
   8   1   3 58926.6 2990.72   2
  -8  -1   3 56502.5 3206.38   1
  -1   8  -3 65149.2 2838.87   1
   1  -8  -3 55528.7 2943.66   2
  -1   8  -3 53912.3 2108.96   3
  -8  -1   3 53880.3 2268.98   2
   1  -8  -5 21226.2 1477.32   3
  -1   8  -5 19931.5 1506.11   3
   8   1   5 16426.2 1733.92   2
  -1   8  -5 21844.0 1643.71   1
   1  -8  -7 46903.6 2646.13   3
  -1   8  -7 49395.0 2618.59   1
   8   1   7 46350.3 3152.69   2
  -1   8  -7 44846.6 2728.27   3
   1  -8  -9 8900.63 1311.18   3
  -1   8  -9 8525.32 1328.64   3
   8   1   9 8442.57 1461.29   2
  -1   8  -9 9775.03 1231.62   1
   1  -8 -11 25933.9 2476.25   3
   8   1  11 18682.9 2380.16   2
  -1   8 -11 22596.2 1969.33   1
  -1   8 -11 23606.3 2475.70   3
   1  -8 -13 2047.92 861.566   3
  -1   8 -13 3339.16 773.446   1
  -1   8 -13 4487.73 1320.35   3
   8   1  13 2541.16 1129.52   2
   1  -8 -15 4372.89 1259.71   3
  -1   8 -15 4981.10 1463.74   3
   8   1  15 3393.88 1242.43   2
  -1   8 -15 7802.53 1387.34   1
  -1   8 -17 2921.11 1373.91   3
   1  -8 -17 3109.42 1263.20   3
   8   1  17 2319.43 1208.16   2
   1  -8 -19 1627.97 1065.64   3
  -1   8 -19 2322.92 1225.61   3
   8   1  19 2592.03 1336.43   2
  -2   8  20-591.723 884.700   2
  -2   8  18 136.072 591.822   2
  -8  -2 -18-98.6429 917.840   3
  -2   8  16-297.437 597.942   2
  -8  -2 -16 1652.49 1350.74   3
  -8  -2 -14 5886.81 1304.50   1
  -8  -2 -14 4271.17 1501.03   3
  -2   8  14 6005.46 1558.63   2
  -2   8  12 21089.3 2566.67   2
  -8  -2 -12 19146.7 2199.73   1
   8   2 -10 12888.3 1477.65   1
  -8  -2 -10 10758.4 1619.47   1
  -2   8  10 14086.8 1904.08   2
   8   2  -8 1939.55 680.849   1
  -8  -2  -8 1756.24 702.020   1
  -2   8   8 2298.48 374.862   1
  -2   8   8 2470.49 741.413   2
  -2   8   6 5346.82 661.981   1
  -8  -2  -6 6065.26 1155.02   1
  -2   8   6 3855.90 837.258   2
   8   2  -6 6797.55 1075.46   1
  -2   8   6 6916.85 1027.25   3
  -2   8   4 18607.0 1292.38   1
  -2   8   4 18082.8 1603.79   2
  -2   8   4 16906.6 1302.52   3
   8   2  -4 17220.1 1720.65   1
  -8  -2  -4 18445.3 1898.30   1
  -8  -2  -2 65758.7 3640.47   1
  -2   8   2 71563.8 2944.56   2
  -2   8   2 68434.2 2227.36   3
  -2   8   2 71575.4 2810.40   1
   2  -8   0 81540.0 3323.67   2
  -8  -2   0 85025.7 3354.44   2
   8   2   0 81974.6 3190.02   2
  -8  -2   0 84734.1 4123.87   1
  -2   8   0 80785.4 3145.03   1
  -8  -2   2 72110.2 3714.64   1
  -2   8  -2 68280.1 2919.94   1
   8   2   2 69704.3 3236.21   2
  -8  -2   2 63475.6 2743.55   2
   2  -8  -2 67711.8 3105.06   2
  -2   8  -4 16826.6 1436.34   1
  -2   8  -4 18485.5 1410.73   3
   8   2   4 18288.4 1801.58   2
  -8  -2   4 20012.4 1395.69   2
   8   2   6 3704.91 960.853   2
  -2   8  -6 5238.87 865.251   1
  -2   8  -6 6613.02 1040.33   3
  -2   8  -8 1409.95 658.222   3
   8   2   8 1732.00 710.149   2
   2  -8  -8 2081.11 627.031   3
  -2   8  -8 1880.63 521.498   1
  -2   8 -10 12261.8 1716.11   3
   8   2  10 11147.5 1763.15   2
  -2   8 -10 14356.2 1534.89   1
   2  -8 -10 13326.3 1672.23   3
  -2   8 -12 15725.2 2166.71   3
   8   2  12 16715.9 2368.58   2
   2  -8 -12 18293.8 2164.25   3
  -2   8 -12 17215.3 1826.20   1
   2  -8 -14 5204.33 1345.73   3
   8   2  14 7823.58 1760.06   2
  -2   8 -14 6479.14 1563.65   3
  -2   8 -14 8239.92 1375.96   1
   2  -8 -16 436.705 782.428   3
   8   2  16 247.201 984.069   2
  -2   8 -16-267.993 597.719   3
  -2   8 -18 288.183 706.403   3
   8   2  18 58.1439 589.394   2
   2  -8 -18 329.736 650.266   3
  -3   8  19-426.101 675.820   2
  -8  -3 -19 1340.14 1238.04   3
  -8  -3 -17 2653.26 1114.87   3
  -3   8  17 1685.26 914.680   2
  -8  -3 -15 7820.13 1995.35   3
  -3   8  15 7821.89 1780.35   2
   8   3 -13 5615.53 828.454   1
  -3   8  13 6557.00 1513.96   2
  -8  -3 -13 4637.74 1136.33   1
  -3   8  11 3714.09 1012.54   2
  -8  -3 -11 5415.65 1173.57   1
  -8  -3  -9 35473.9 2904.89   1
  -3   8   9 32419.6 1334.65   1
  -3   8   9 34806.6 2788.22   2
  -8  -3  -7 52948.4 3489.00   1
  -3   8   7 53383.3 3178.97   2
  -3   8   7 54343.0 2104.98   1
  -3   8   5 55147.8 2786.02   3
  -3   8   5 57423.9 2358.55   1
  -8  -3  -5 50639.2 3356.43   1
  -3   8   5 61344.5 3051.54   2
  -3   8   3 45932.7 2124.53   3
  -8  -3  -3 48707.0 3159.83   1
  -3   8   3 44554.7 2141.55   1
  -3   8   3 44932.2 2312.39   2
  -3   8   1 44933.5 2191.21   1
  -8  -3  -1 40261.8 2870.60   1
  -8  -3  -1 40749.5 2435.17   2
   8   3  -1 39439.3 2089.91   2
   3  -8   1 41336.3 2137.75   2
  -8  -3   1 43550.0 2393.76   2
   8   3   1 43336.9 2439.37   2
   3  -8  -1 41924.9 2292.88   1
   3  -8  -1 41758.9 2235.19   2
  -3   8  -1 43142.4 2262.09   1
  -3   8  -3 45739.1 2431.13   1
   3  -8  -3 43966.1 2397.67   2
   8   3   3 41686.1 2692.47   2
  -8  -3   3 45121.2 2331.14   2
  -3   8  -5 56404.1 2859.17   1
   3  -8  -5 56968.2 2898.19   2
   8   3   5 54365.3 3437.00   2
   8   3   7 55358.4 3689.12   2
  -3   8  -7 60636.1 3087.48   1
  -3   8  -7 56106.7 3330.27   3
  -3   8  -9 34247.1 2409.97   1
   8   3   9 28015.0 2744.78   2
  -3   8  -9 31289.1 2711.81   3
   3  -8 -11 4844.07 1091.48   3
  -3   8 -11 6354.92 1348.03   3
  -3   8 -11 4636.35 999.397   1
   8   3  11 3236.93 922.770   2
  -3   8 -13 6331.04 1527.06   3
   8   3  13 6432.16 1594.20   2
   3  -8 -13 6606.31 1383.19   3
  -3   8 -13 7101.21 1289.51   1
  -3   8 -15 9583.08 1646.73   1
  -3   8 -15 5567.84 1563.36   3
   8   3  15 8391.45 1920.96   2
  -3   8 -17 4047.69 1432.69   3
   8   3  17 1339.10 851.481   2
   8   3  19-129.516 736.788   2
  -3   8 -19 3034.80 1535.52   3
  -4   8  20 245.028 563.776   2
  -8  -4 -18 1218.30 1361.89   3
  -4   8  18 737.740 679.804   2
  -8  -4 -16 6012.12 1796.63   3
  -4   8  16 7224.82 1707.80   2
  -4   8  14 4588.42 1258.09   2
  -8  -4 -14 6318.22 1762.99   3
  -4   8  12 2856.84 1014.47   2
  -8  -4 -12 2307.73 810.621   1
  -4   8  10 15576.7 1951.94   2
  -8  -4 -10 16047.1 1975.77   1
  -4   8   8 31999.3 2503.54   2
  -4   8   8 33653.0 1572.15   1
  -4   8   6 31067.9 1656.01   1
  -4   8   6 29687.1 2120.19   2
  -8  -4  -6 32416.6 2725.77   1
  -4   8   4 26188.7 1762.80   3
  -4   8   4 27363.6 1790.25   2
  -4   8   4 22989.0 1523.47   1
  -4   8   2 68100.1 2857.64   1
  -4   8   2 70055.3 2612.63   2
  -4   8   0 87160.9 3417.73   1
   8   4   0 85760.1 3576.43   2
  -8  -4   0 91065.8 3880.16   2
   4  -8   0 79522.4 3100.44   2
   4  -8  -2 75506.0 3200.89   1
  -8  -4   2 71451.2 3289.16   2
   4  -8  -2 75206.7 3055.79   2
  -4   8  -2 74141.6 3226.42   1
   8   4   2 67521.3 3496.16   2
   8   4   4 27000.5 2327.55   2
   4  -8  -4 24968.1 1641.38   1
  -4   8  -4 30463.3 2049.01   1
   4  -8  -4 27682.5 1815.36   2
  -4   8  -6 33398.1 2243.24   1
   8   4   6 27856.6 2540.46   2
  -4   8  -8 37076.5 2932.01   3
   8   4   8 33809.3 3026.84   2
  -4   8  -8 36391.8 2513.65   1
   8   4  10 14677.1 2120.58   2
  -4   8 -10 19181.1 1945.25   1
  -4   8 -10 16770.6 2094.19   3
   8   4  12 2471.07 982.515   2
  -4   8 -12 3418.13 1102.48   3
  -4   8 -12 5631.71 1190.14   1
   8   4  14 4559.35 1428.56   2
  -4   8 -14 2622.01 796.395   1
  -4   8 -14 3255.67 1232.36   3
  -4   8 -16 5548.28 1273.88   1
  -4   8 -16 5599.63 1579.33   3
   8   4  16 4358.14 1536.58   2
   8   4  18 1494.51 859.399   2
  -4   8 -18 95.3343 964.616   3
  -5   8  19 282.020 511.332   2
  -8  -5 -17 1403.11 1208.95   3
  -5   8  17 353.452 750.640   2
  -8  -5 -15 1800.63 997.455   3
  -5   8  15 1500.45 762.304   2
   8   5 -13 13940.1 1456.61   1
  -5   8  13 10391.7 1788.38   2
  -8  -5 -13 12086.0 2303.97   3
  -5   8  11 21775.9 2381.67   2
  -5   8   9 68008.1 3854.34   2
  -5   8   9 64816.3 2334.32   1
  -5   8   7 51264.0 2261.95   1
  -5   8   7 52128.8 2951.69   2
  -5   8   5 23100.3 1700.31   2
  -5   8   5 25416.1 1607.84   1
  -5   8   3 74468.4 3072.02   1
  -5   8   3 74334.0 2737.98   2
  -5   8   1 429277. 10405.9   1
   8   5  -1 434585. 10619.6   2
   5  -8  -1 439284. 9970.05   2
  -5   8  -1 434699. 10704.5   1
   8   5   1 418480. 11041.0   2
   5  -8  -3 77750.9 3155.87   1
   8   5   3 80174.5 4090.19   2
   5  -8  -3 77313.8 3050.74   2
  -5   8  -3 79855.0 3577.38   1
   5  -8  -5 26682.9 1696.79   1
  -5   8  -5 28284.6 2090.57   1
   5  -8  -5 25892.8 1770.88   2
   8   5   5 27994.1 2518.95   2
  -5   8  -7 56654.2 3211.20   1
   8   5   7 52854.0 3780.73   2
  -5   8  -9 81298.5 4771.76   3
  -5   8  -9 76053.5 4007.65   1
  -5   8 -11 23988.1 2768.52   3
   8   5  11 19604.7 2621.45   2
  -5   8 -11 27833.6 2483.31   1
  -5   8 -13 12169.5 2061.76   3
   8   5  13 11800.2 2239.33   2
  -5   8 -13 10086.9 1672.06   1
  -5   8 -15 1356.97 705.166   1
  -5   8 -15 804.210 889.120   3
   8   5  15 743.096 908.681   2
  -5   8 -17-2.79695 1033.73   3
   8   5  17 2350.87 1202.01   2
  -5   8 -19 301.960 779.253   3
  -8  -6 -18 22.1284 899.612   3
  -6   8  18 197.327 786.622   2
  -8  -6 -16 2802.24 1372.17   3
  -6   8  16 4251.63 1305.63   2
  -8  -6 -14 3103.87 1512.26   3
  -6   8  14 4449.11 1231.80   2
  -6   8  12 5926.46 1265.27   2
  -6   8  10 4013.82 476.009   1
  -6   8  10 4493.31 1015.22   2
  -6   8   8 4782.52 662.639   1
  -6   8   8 3856.63 816.153   2
  -6   8   6 26071.4 1807.92   2
  -6   8   6 22831.9 1597.86   1
  -6   8   4 25210.0 1496.57   2
  -6   8   4 26802.2 1789.70   1
  -6   8   2 67304.9 3113.97   1
  -6   8   0 185582. 5968.68   1
   8   6   0 192237. 6222.55   2
   6  -8   0 183080. 5069.30   2
   6  -8  -2 74473.2 2750.75   2
   8   6   2 65354.7 3648.04   2
  -6   8  -2 69183.5 3383.97   1
   6  -8  -4 28123.5 1741.32   1
   6  -8  -4 25081.4 1550.96   2
  -6   8  -4 25444.2 2074.79   1
   8   6   4 25746.1 2380.54   2
   8   6   6 23970.1 2500.09   2
  -6   8  -6 21534.3 1966.25   1
   6  -8  -6 22782.9 1554.31   1
   8   6   8 5946.34 1337.17   2
  -6   8  -8 4705.58 1024.14   1
  -6   8 -10 4872.43 1164.06   1
   8   6  10 4560.52 1323.88   2
  -6   8 -12 9050.45 1908.77   3
  -6   8 -12 6152.50 1336.63   1
   8   6  12 7191.97 1778.92   2
  -6   8 -14 4561.43 1414.95   3
  -6   8 -14 2975.02 950.172   1
   8   6  14 6410.82 1826.08   2
  -6   8 -16 4988.76 1376.01   1
  -6   8 -16 4285.99 1473.18   3
   8   6  16 1873.72 1062.55   2
  -6   8 -18 117.521 733.103   3
   8   6  18 1996.50 1316.20   2
  -8  -7 -17 1487.86 1262.86   3
  -7   8  17-735.994 572.595   2
  -8  -7 -15 371.796 769.141   3
  -7   8  15 1533.90 863.917   2
  -7   8  13 3644.77 1019.11   2
  -8  -7 -13 2156.74 1037.20   3
   8   7 -13 2872.56 815.934   1
  -7   8  11 18583.9 2139.68   2
  -7   8   9 24404.1 2126.93   2
  -7   8   9 25112.9 1634.45   1
  -7   8   7 25245.4 1789.96   1
  -7   8   7 25964.3 1888.17   2
  -7   8   5 14919.2 1179.30   2
  -7   8   5 15919.2 1436.63   1
  -7   8   3 126604. 4662.10   1
  -7   8   1 30228.3 2147.91   1
   8   7  -1 30583.1 2188.57   2
   7  -8  -1 29822.9 1568.01   2
  -7   8  -1 32231.4 2311.51   1
   8   7   1 34195.8 2480.83   2
   7  -8  -3 118996. 3528.64   2
  -7   8  -3 124659. 4998.99   1
   8   7   3 123915. 5517.08   2
   8   7   5 17194.9 2039.46   2
   7  -8  -5 14600.2 1249.99   1
  -7   8  -5 15659.5 1730.34   1
   8   7   7 28198.5 2836.59   2
   7  -8  -7 27574.9 1714.73   1
  -7   8  -7 29350.3 2512.44   1
   8   7   9 24183.1 2836.71   2
  -7   8  -9 29181.1 2614.71   1
   8   7  11 19773.4 2747.50   2
  -7   8 -11 21250.9 2389.91   1
  -7   8 -13 3027.32 1243.63   3
   8   7  13 2180.32 944.039   2
  -7   8 -13 2692.23 962.579   1
   8   7  15 1332.94 1035.90   2
  -7   8 -15 121.105 659.276   1
  -7   8 -15 1093.23 928.095   3
  -7   8 -17 1211.25 1200.36   3
   8   7  17 1382.47 1117.99   2
  -8  -8 -18-355.519 694.322   3
  -8  -8 -16 4027.56 1542.31   3
  -8   8  14 3380.36 1013.84   2
   8   8 -14 3360.03 942.584   1
  -8  -8 -14 2578.09 1294.21   3
  -8   8  12 5838.70 1242.71   2
  -8   8  10 7262.35 882.364   1
  -8   8  10 7981.27 1266.30   2
  -8   8   8 4563.83 852.785   2
  -8   8   8 3992.92 731.950   1
  -8   8   6 2958.61 673.121   1
  -8   8   6 2173.70 457.724   2
  -8   8   4 3.46500 287.234   1
  -8   8   4 923.152 227.208   2
  -8   8   2 15444.5 1565.54   1
   8  -8   0 11396.1 889.991   2
  -8   8   0 11295.5 1430.27   1
   8   8   0 10666.0 1374.07   2
   8  -8  -2 16173.7 961.646   2
  -8   8  -2 13948.6 1620.60   1
   8   8   4 955.189 503.960   2
  -8   8  -4 723.635 492.449   1
  -8   8  -6 2915.48 762.465   1
   8   8   6 1571.37 833.688   2
   8  -8  -8 4887.77 724.936   1
   8   8   8 4166.08 1211.53   2
  -8   8  -8 4653.82 1070.23   1
  -8   8 -10 6936.54 1449.92   1
   8   8  10 8444.01 1770.51   2
  -8   8 -12 6461.57 1453.02   1
   8   8  12 5730.37 1699.98   2
  -8   8 -14 4539.72 1660.93   3
  -8   8 -14 2574.28 1038.13   1
   8   8  14 2331.71 1166.92   2
  -8   8 -16 3140.01 1549.79   3
  -8   8 -16 1780.25 1119.69   1
   8   8  16 799.727 972.778   2
   8   8  18-194.689 650.849   2
  -8   8 -18 1107.85 1125.43   3
   8   9  17 381.859 1067.01   2
  -9   8 -17 604.545 856.123   3
  -9   8 -15 1837.62 1358.17   3
  -9   8 -15 1134.35 851.323   1
   8   9  15 807.936 751.944   2
   8   9  13 4535.82 1591.58   2
  -9   8 -13 2524.39 1070.44   1
   8   9  11 24226.0 3175.23   2
  -9   8 -11 23208.7 2690.59   1
  -9   8  -9 25550.5 2665.79   1
   8   9   9 27759.6 3149.74   2
   8   9   7 30172.2 3033.10   2
  -9   8  -7 27160.3 2643.29   1
   8   9   5 85173.0 4995.18   2
  -9   8  -5 79310.4 4452.58   1
   8   9   3 145637. 6280.63   2
  -9   8  -3 147946. 6078.01   1
  -9   8  -1 53448.5 3312.08   1
   9  -8  -1 48728.7 1801.15   2
   8   9   1 55377.7 3405.86   2
  -9   8   1 57304.0 3355.71   1
   8   9  -1 54334.8 3197.28   2
  -9   8   3 154737. 5839.90   1
  -9   8   5 80912.4 3874.51   1
  -9   8   5 75460.5 2294.81   2
  -9   8   7 30618.4 1826.74   2
  -9   8   7 26049.0 2066.93   1
  -9   8   9 25049.2 2031.87   2
  -9   8   9 23750.7 1869.87   1
  -9   8  11 24272.6 2301.08   2
  -8  -9 -13 7206.35 1802.67   3
  -9   8  13 5198.61 1215.60   2
   8   9 -13 4702.93 970.767   1
  -8  -9 -15 1509.49 901.238   3
  -8  -9 -17 1023.89 1078.30   3
   7   9  18 4272.42 1794.17   2
  -9   7 -18 5140.02 1840.96   3
  -9   7 -16 2845.67 1532.15   3
   7   9  16 2978.84 1243.29   2
  -9   7 -16 1226.03 826.632   1
   7   9  14 188.932 866.678   2
  -9   7 -14 196.074 485.587   1
  -9   7 -14 1888.54 1365.03   3
  -9   7 -12 1742.55 834.372   1
   7   9  12 1641.35 1055.87   2
  -9   7 -10 6833.33 1377.83   1
   7   9  10 7053.66 1725.76   2
   7   9   8 14241.5 2127.56   2
   9  -7  -8 15274.9 1199.22   1
  -9   7  -8 13162.3 1827.85   1
   7   9   6 22601.1 2538.79   2
  -9   7  -6 27350.9 2561.09   1
   7   9   4 65320.4 4116.32   2
  -9   7  -4 71402.4 4024.41   1
   7   9   2 18319.2 1958.00   2
  -9   7  -2 21083.7 2033.45   1
   7   9   0 5334.63 968.998   2
  -9   7   0 4590.30 911.521   1
   9  -7   0 7063.33 570.695   2
  -9   7   2 18565.2 1817.33   1
  -9   7   4 68429.4 3527.08   1
  -9   7   6 23330.6 1945.40   1
  -9   7   6 27472.8 1482.53   2
  -9   7   8 12169.7 1255.33   2
  -9   7   8 14375.4 1461.43   1
  -9   7  10 6306.19 862.813   1
  -9   7  10 6304.15 1110.40   2
  -7  -9 -12 2458.15 1052.45   3
   7   9 -12 2701.67 816.980   1
  -9   7  12 2568.01 850.214   2
  -7  -9 -14 314.058 835.620   3
  -9   7  14 904.145 677.756   2
   7   9 -14 1624.87 739.511   1
  -7  -9 -16 493.097 638.663   3
  -7  -9 -18 1532.72 1061.84   3
  -9   6 -17 6214.61 1902.95   3
   6   9  17 6154.42 2104.38   2
  -9   6 -15 3830.21 1778.21   3
   6   9  15 3396.49 1455.27   2
  -9   6 -15 6484.55 1615.06   1
   6   9  13 13683.9 2440.35   2
  -9   6 -13 13786.9 2159.58   1
  -9   6 -11 36685.1 3324.67   1
   6   9  11 31237.0 3456.89   2
   6   9   9 37486.9 3503.49   2
   9  -6  -9 37071.1 1809.72   1
  -9   6  -9 39546.4 3286.78   1
   9  -6  -7 17156.3 1289.80   1
  -9   6  -7 18270.9 2082.94   1
   6   9   7 14993.5 2060.08   2
   6   9   5 87416.4 4819.64   2
  -9   6  -5 82845.5 4433.71   1
   6   9   3 31480.1 2606.03   2
  -9   6  -3 29255.5 2444.37   1
  -9   6  -1 641.327 376.375   1
   6   9   1 1734.38 663.582   2
  -9   6   1 1226.00 558.657   1
   6   9  -1 1072.96 521.194   2
  -9   6   3 23934.6 2005.78   1
  -9   6   5 83814.7 3896.07   1
  -9   6   5 86705.4 2468.68   2
  -9   6   7 14141.5 1487.16   1
  -9   6   7 16081.5 1271.39   2
  -9   6   9 32511.8 2150.74   1
  -9   6   9 37872.8 2479.42   2
  -9   6  11 29933.3 2541.90   2
   6   9 -11 38431.5 2789.49   1
  -6  -9 -11 35903.1 3342.10   3
   6   9 -13 14710.2 1694.82   1
  -9   6  13 13407.3 1866.43   2
  -6  -9 -13 15305.6 2328.56   3
  -6  -9 -15 6615.89 1773.15   3
  -9   6  15 3593.43 1115.11   2
  -6  -9 -17 7053.89 1845.39   3
  -6  -9 -19 995.842 700.183   3
   5   9  18 715.797 934.238   2
  -9   5 -18 2235.65 1136.04   3
  -9   5 -16 7890.70 2314.49   3
   5   9  16 7498.49 2014.13   2
  -9   5 -16 10433.4 2048.61   1
  -9   5 -14 24293.8 2911.72   1
   5   9  14 17732.1 2857.21   2
  -9   5 -14 19848.7 3131.95   3
  -9   5 -12 10846.8 1873.60   1
   5   9  12 9142.15 1949.77   2
  -9   5 -10 46180.4 3586.75   1
   9  -5 -10 42791.0 1794.58   1
   5   9  10 40034.2 3750.44   2
  -9   5  -8 32553.2 2867.71   1
   9  -5  -8 34087.3 1778.37   1
   5   9   8 31265.2 3069.10   2
   5   9   6 49291.1 3602.09   2
   9  -5  -6 49232.3 2346.16   1
  -9   5  -6 51318.8 3438.73   1
  -5  -9   4 7351.58 924.586   3
  -9   5  -4 5829.66 1093.85   1
   5   9   4 5321.78 1098.10   2
  -9   5  -2 74177.6 3914.27   1
   5   9   2 71024.4 3782.14   2
   5   9   0 132862. 5126.28   2
   9  -5   0 134519. 3293.58   2
  -9   5   0 141523. 5451.22   1
  -9   5   2 69487.8 3554.22   1
  -9   5   4 6672.85 1060.41   1
  -9   5   6 52223.1 2116.53   2
  -9   5   6 51923.5 2951.86   1
  -9   5   8 33703.9 2242.36   1
  -9   5   8 35881.2 2179.11   2
  -5  -9 -10 41141.2 3367.41   3
  -9   5  10 44365.8 2883.14   2
   5   9 -10 47743.4 3049.77   1
  -5  -9 -12 9561.49 1791.95   3
   5   9 -12 11125.3 1453.18   1
  -9   5  12 10294.8 1548.49   2
  -9   5  14 20088.8 2316.75   2
  -5  -9 -14 17069.0 2467.58   3
   5   9 -14 21868.2 2050.07   1
  -5  -9 -16 11343.8 2225.56   3
  -9   5  16 6581.23 1420.27   2
  -5  -9 -18 1643.55 1005.48   3
   4   9  19 417.485 623.227   2
  -9   4 -17 3223.00 1486.35   3
   4   9  17 3881.73 1531.68   2
  -9   4 -15 2538.57 1069.39   1
  -9   4 -15 5721.17 1806.25   3
   4   9  15 5443.29 1685.45   2
   4   9  13 9752.07 2075.84   2
  -9   4 -13 8476.03 1655.84   1
   4   9  11 1794.94 879.572   2
  -9   4 -11 4201.87 1120.45   1
   4   9   9 58786.1 4292.08   2
  -9   4  -9 57078.6 3889.09   1
   9  -4  -9 56484.4 2301.49   1
   4   9   7 73658.4 4524.32   2
   9  -4  -7 77210.3 3009.68   1
  -9   4  -7 69277.6 4104.84   1
  -9   4  -5 88792.8 4531.09   1
   9  -4  -5 96689.5 3635.48   1
   4   9   5 99172.0 4959.53   2
  -4  -9   5 92651.9 3691.16   3
  -4  -9   3 183740. 5107.54   3
   4   9   3 178288. 6623.30   2
  -9   4  -1 352475. 9959.93   1
   4   9   1 345040. 9668.25   2
  -9   4   1 326958. 9459.83   1
   9  -4   1 341740. 7655.10   2
  -9   4   3 174368. 6083.34   1
  -9   4   5 92941.1 2705.23   2
  -9   4   5 92836.2 4151.26   1
  -4  -9  -7 79471.8 4007.99   3
  -9   4   7 74784.0 3576.36   1
   4   9  -9 63453.9 3450.22   1
  -4  -9  -9 60142.9 3740.71   3
   4   9 -11 4315.82 929.223   1
  -4  -9 -11 3484.39 1116.44   3
  -4  -9 -13 9320.78 1714.28   3
   4   9 -13 9386.83 1338.77   1
  -4  -9 -15 4482.68 1355.22   3
   4   9 -15 3791.71 935.668   1
  -4  -9 -17 5979.50 1835.18   3
  -9   4  17 2059.14 844.183   2
  -4  -9 -19 497.905 919.490   3
  -9   3 -18-659.576 869.078   3
   3   9  18 1047.37 1068.42   2
  -9   3 -16 415.824 977.467   3
   3   9  16 2909.44 1588.49   2
  -9   3 -14-626.687 679.641   1
   3   9  14 562.908 851.358   2
   3   9  12 8563.43 1877.73   2
  -9   3 -12 9968.95 1725.91   1
   3   9  10 47508.1 2795.99   1
   9  -3 -10 47843.3 2063.34   1
   3   9  10 51610.3 4104.58   2
  -9   3 -10 48964.8 3639.99   1
   3   9   8 84499.6 3988.62   1
   3   9   8 88200.4 5015.23   2
  -9   3  -8 75244.2 4413.87   1
   9  -3  -8 81880.4 3181.73   1
  -3  -9   6 122569. 4579.64   3
  -9   3  -6 122403. 5441.13   1
   3   9   6 119420. 5590.76   2
   9  -3  -6 122008. 4296.15   1
  -3  -9   4 134004. 4144.38   3
   3   9   4 123083. 5342.51   2
   9  -3  -4 127145. 4553.97   1
  -9   3  -4 123408. 5342.35   1
  -9   3  -2 325081. 9657.58   1
   3   9   2 326231. 9416.43   2
  -3  -9   2 342394. 7421.18   3
   9  -3   0 284144. 6234.33   2
  -9   3   0 274304. 8462.80   1
   3   9   0 281882. 7999.73   2
  -9   3   2 331022. 9354.14   1
   9  -3   2 322746. 7926.70   2
  -9   3   4 116232. 4756.25   1
  -9   3   4 113174. 2732.73   2
  -9   3   6 115464. 4714.05   1
  -3  -9  -6 120366. 4640.95   3
   3   9  -8 83183.9 3909.58   1
  -3  -9  -8 79059.4 4058.74   3
   3   9 -10 50770.7 2991.15   1
  -3  -9 -10 49401.1 3441.03   3
  -3  -9 -12 10655.1 1727.01   3
   3   9 -12 11852.5 1473.05   1
  -3  -9 -14 302.658 655.201   3
   3   9 -14 185.104 455.869   1
  -3  -9 -16 1107.37 955.633   3
  -3  -9 -18 1074.45 754.635   3
   2   9  19 329.777 712.748   2
   2   9  17 62.8686 722.753   2
  -9   2 -17 305.965 920.366   3
  -9   2 -15-874.076 798.938   1
   2   9  15 1247.77 963.439   2
  -9   2 -15 1721.74 1156.69   3
   2   9  13 4820.41 1410.99   2
  -9   2 -13 5304.21 1332.71   1
  -9   2 -11 11370.0 1803.41   1
   2   9  11 10721.6 1903.63   2
   2   9   9 56563.2 2988.40   1
   2   9   9 61633.3 4213.86   2
  -9   2  -9 58068.6 3887.06   1
   9  -2  -9 56906.9 2621.24   1
   9  -2  -7 36830.0 2191.44   1
  -9   2  -7 33885.0 2812.29   1
   2   9   7 37092.2 3002.41   2
  -2  -9   5 21907.0 1590.80   3
   9  -2  -5 19284.4 1622.76   1
   2   9   5 19215.9 1987.27   2
  -9   2  -5 17524.3 1929.10   1
  -9   2  -3 73844.0 3897.14   1
  -2  -9   3 73275.0 2564.40   3
   2   9   3 80249.1 3854.67   2
  -9   2  -1 302855. 9145.38   1
   2   9   1 315569. 8627.44   2
   9  -2  -1 303440. 6414.13   2
  -2  -9   1 315056. 6299.86   3
  -9   2   1 304069. 9045.81   1
   9  -2   1 310736. 7476.54   2
  -2  -9  -3 78012.8 2665.21   3
  -9   2   3 74859.0 3797.58   1
   9  -2   3 76894.3 3279.74   2
  -9   2   3 76568.6 2224.20   2
  -2  -9  -5 21108.8 1553.53   3
  -9   2   5 17582.5 1731.82   1
   9  -2   5 17876.2 1688.53   2
   2   9  -7 36917.2 2493.06   1
  -2  -9  -7 35875.7 2388.48   3
   2   9  -7 35621.9 2375.02   3
  -2  -9  -9 56625.8 3451.99   3
   2   9  -9 58110.9 3145.66   1
   2   9  -9 56042.2 3409.60   3
   2   9 -11 9999.57 1606.22   3
  -2  -9 -11 11134.1 1720.63   3
   2   9 -11 11487.7 1374.09   1
   2   9 -13 6904.75 1153.40   1
  -2  -9 -13 4806.75 1268.91   3
   2   9 -13 5427.52 1255.93   3
   2   9 -15-78.3556 461.714   1
   2   9 -15 636.878 666.276   3
  -2  -9 -17 524.807 704.705   3
   9  -2  17-71.3706 553.636   2
   2   9 -17 589.217 664.934   3
  -2  -9 -19-60.6405 798.340   3
   1   9  18 4061.28 1526.47   2
  -9   1 -18 6913.65 2030.97   3
  -9   1 -16 4234.20 1535.50   3
   1   9  16 3686.89 1493.54   2
   1   9  14 4871.10 1507.52   2
  -9   1 -14 4840.77 1315.33   1
   1   9  12 20781.5 2744.04   2
  -9   1 -12 22157.3 2536.97   1
   1   9  10 21606.4 2563.08   2
  -9   1 -10 23103.6 2453.54   1
   9  -1 -10 23562.2 1661.55   1
   1   9  10 21713.4 1603.78   1
   9  -1  -8 20923.8 1675.42   1
  -9   1  -8 24209.5 2377.05   1
   1   9   8 22023.2 2345.63   2
  -9   1  -6 3361.46 861.172   1
   1   9   6 2409.51 799.997   2
   9  -1  -6 2725.39 635.337   1
   9  -1  -4 56397.1 3004.22   1
  -9   1  -4 59144.1 3546.75   1
   1   9   4 60974.4 3368.92   2
  -9   1  -2 42460.4 2930.20   1
   1   9   2 41712.1 2560.58   2
   9  -1   0 5804.63 646.703   2
  -9   1   0 6416.69 667.375   2
  -9   1   0 7100.82 1190.63   1
   1   9   0 7238.33 968.795   2
  -9   1   2 47455.9 2966.73   1
  -1  -9  -2 42008.1 1440.52   3
   9  -1   2 46292.0 2395.52   2
  -9   1   2 44923.4 1777.07   2
  -9   1   4 60178.8 3359.98   1
   9  -1   4 62856.1 3142.71   2
   1   9  -4 58173.8 2970.08   1
  -9   1   4 58929.5 2099.36   2
  -1  -9  -4 58758.5 2372.99   3
  -1  -9  -6 3296.93 677.260   3
  -9   1   6 1973.11 542.912   1
   9  -1   6 2357.76 656.737   2
   1   9  -6 4785.96 792.424   3
   1   9  -6 4304.06 881.332   1
  -1  -9  -8 19472.3 1816.56   3
   9  -1   8 18618.1 2042.66   2
   1   9  -8 25601.1 1955.04   1
   1   9  -8 24545.6 2037.20   3
   1   9 -10 23697.4 2294.87   3
  -1  -9 -10 25708.3 2329.34   3
   9  -1  10 22062.6 2453.95   2
   1   9 -10 26824.7 2092.38   1
   1   9 -12 22192.0 2002.78   1
   9  -1  12 17025.1 2379.35   2
  -1  -9 -12 18917.0 2226.67   3
   1   9 -12 17235.4 2195.95   3
   1   9 -14 2984.60 934.258   3
   1   9 -14 3558.99 876.660   1
  -1  -9 -14 4340.63 1133.50   3
   9  -1  14 3321.19 1319.15   2
  -1  -9 -16 4150.57 1210.72   3
   1   9 -16 5686.84 1557.48   3
   9  -1  16 3558.78 1470.28   2
  -1  -9 -18 4880.64 1674.43   3
   1   9 -18 4336.34 1454.27   3
   9  -1  18 4547.61 1603.89   2
   0   9  19 7029.77 1993.84   2
   0   9  17 19814.3 3146.09   2
  -9   0 -17 29954.8 4083.37   3
  -9   0 -15 33684.0 4089.62   3
   0   9  15 29133.5 3566.27   2
  -9   0 -15 30700.7 3166.12   1
  -9   0 -13 48883.2 3898.54   1
   0   9  13 54406.3 4541.49   2
   0   9  11 50872.0 1856.58   1
   9   0 -11 57886.2 2842.14   1
   0   9  11 56619.6 4278.45   2
  -9   0 -11 59321.1 4082.98   1
   0   9   9 102507. 3397.02   1
   0   9   9 98545.5 5337.94   2
   9   0  -9 102709. 4195.75   1
  -9   0  -9 100695. 5296.94   1
   0   9   9 99312.5 3760.07   1
  -9   0  -7 36693.1 2937.11   1
   9   0  -7 36108.1 2391.85   1
   0   9   7 35241.5 2798.29   2
  -9   0  -5 67422.9 3926.74   1
   0   9   5 75185.2 3843.30   2
   0   9   3 144896. 5255.74   2
  -9   0  -3 137347. 5761.54   1
  -9   0  -1 152487. 4597.62   2
  -9   0  -1 147321. 5928.18   1
   0   9   1 156250. 5108.35   2
   9   0  -1 152874. 4156.97   2
  -9   0   1 155299. 6049.40   1
   0   9  -1 158638. 5183.54   1
   9   0   1 167467. 4982.37   2
  -9   0   1 160193. 4577.52   2
  -9   0   3 143882. 4080.64   2
   0   9  -3 141753. 4945.49   1
   9   0   3 148531. 5163.82   2
   0   9  -3 129267. 3687.18   3
   0  -9  -3 138789. 3651.55   3
  -9   0   3 149048. 5692.19   1
   0   9  -5 62360.8 3070.10   1
   0  -9  -5 63008.3 2707.69   3
   0   9  -5 60166.7 2733.22   3
   9   0   7 34891.1 2756.20   2
   0   9  -7 34310.3 2256.80   1
   0   9  -7 32837.3 2260.80   3
   0  -9  -7 34880.4 2260.81   3
   0   9  -9 92671.3 4554.56   3
   0  -9  -9 101168. 4586.82   3
   9   0   9 93999.5 5082.35   2
   0   9  -9 108171. 4370.23   1
   9   0  11 56525.1 4192.21   2
   0   9 -11 54354.1 3770.26   3
   0  -9 -11 55198.0 3673.10   3
   0   9 -11 62181.7 3345.47   1
   0   9 -13 55315.5 3327.98   1
   9   0  13 48858.2 4184.89   2
   0  -9 -13 51882.1 3945.82   3
   0   9 -13 51277.1 3993.90   3
   0   9 -15 24611.2 3028.43   3
   9   0  15 27409.1 3403.84   2
   0   9 -15 30662.8 2624.66   1
   0  -9 -15 30655.4 3269.80   3
   0  -9 -17 21718.1 2977.91   3
   0   9 -17 21945.4 3090.13   3
   9   0  17 18796.1 3064.50   2
   0   9 -19 10169.2 2412.78   3
   0  -9 -19 11863.7 2392.47   3
   9   0  19 12195.1 2749.96   2
  -1   9  20 1957.26 1268.63   2
  -9  -1 -18 8120.33 2201.49   3
  -1   9  18 5330.19 1680.54   2
  -9  -1 -16 26614.0 3797.77   3
  -1   9  16 20887.7 3045.42   2
  -9  -1 -14 23004.9 2668.53   1
  -1   9  14 23512.5 3048.68   2
  -1   9  12 14986.7 2303.67   2
  -9  -1 -12 15916.8 2103.60   1
  -1   9  10 32481.3 1690.95   1
  -1   9  10 30664.9 1400.03   1
  -1   9  10 34400.8 3166.15   2
   9   1 -10 36609.6 2507.77   1
  -9  -1 -10 34425.1 3016.71   1
  -1   9   8 66821.1 2529.69   1
  -9  -1  -8 63585.3 4033.86   1
  -1   9   8 64743.5 3970.08   2
  -1   9   6 100646. 3454.48   1
  -1   9   6 93363.4 4474.71   2
  -9  -1  -6 93093.9 4838.55   1
  -9  -1  -4 4463.85 975.107   1
  -1   9   4 6416.13 1002.88   2
  -1   9   2 130153. 4376.19   1
  -9  -1  -2 112399. 4199.85   2
  -1   9   2 123275. 4459.98   2
  -9  -1  -2 121970. 5383.92   1
   9   1   0 39910.4 2072.14   2
  -9  -1   0 38746.2 2795.10   1
  -9  -1   0 39963.3 2116.56   2
   1  -9   0 36862.9 2341.55   2
  -1   9   0 40411.1 2269.82   1
  -1   9  -2 118769. 4303.66   1
   9   1   2 125866. 4566.28   2
  -1   9  -2 113403. 2963.71   3
   1  -9  -2 118088. 4687.50   2
  -9  -1   2 122904. 3971.95   2
  -9  -1   2 124961. 5246.55   1
   9   1   4 6643.20 1093.65   2
  -1   9  -4 7501.19 1058.95   1
  -1   9  -4 6584.66 762.037   3
  -9  -1   4 6791.08 777.375   2
   1  -9  -6 91091.7 3609.44   3
  -1   9  -6 87769.5 3715.47   3
   9   1   6 93653.9 4556.16   2
  -1   9  -6 94153.4 3872.23   1
   1  -9  -8 64153.8 3350.90   3
  -1   9  -8 65117.2 3555.77   3
   9   1   8 58135.9 3834.04   2
  -1   9  -8 70641.9 3386.22   1
  -1   9 -10 34556.6 2802.47   3
   9   1  10 30806.3 2949.85   2
  -1   9 -10 33948.8 2454.47   1
   1  -9 -10 33636.5 2657.38   3
   1  -9 -12 12556.1 1877.78   3
  -1   9 -12 15738.6 2233.60   3
  -1   9 -12 17022.1 1788.60   1
   9   1  12 11409.8 2009.74   2
   1  -9 -14 22874.2 2701.75   3
  -1   9 -14 23611.0 2264.14   1
   9   1  14 23024.1 2985.51   2
  -1   9 -14 20799.8 2673.98   3
   1  -9 -16 20928.9 2796.64   3
  -1   9 -16 21517.8 3026.75   3
   9   1  16 15413.4 2678.14   2
  -1   9 -16 21013.5 2361.83   1
   1  -9 -18 6296.67 1682.16   3
  -1   9 -18 7291.98 1979.55   3
   9   1  18 6302.04 2072.89   2
  -2   9  19-453.919 569.707   2
  -9  -2 -17 3286.09 1531.86   3
  -2   9  17 4227.77 1518.98   2
  -9  -2 -15 2482.35 1310.65   3
  -2   9  15 1946.87 1016.58   2
  -2   9  13 4669.31 1366.61   2
  -9  -2 -13 5908.10 1365.02   1
  -2   9  11 3015.09 1066.03   2
  -9  -2 -11 1775.99 754.583   1
  -9  -2  -9 3048.30 949.015   1
  -2   9   9 1360.45 729.417   2
  -2   9   9 2071.37 368.412   1
  -2   9   7 931.915 453.767   2
  -9  -2  -7 799.360 378.966   1
  -2   9   7 1796.23 413.696   1
  -2   9   5 4275.18 668.554   1
  -2   9   5 2850.28 710.763   2
  -2   9   5 3779.03 722.569   3
  -9  -2  -5 4486.21 1047.51   1
  -2   9   3 54282.9 2210.02   3
  -2   9   3 57451.9 2580.42   1
  -2   9   3 59155.3 2920.08   2
  -9  -2  -3 62715.9 3773.68   1
  -2   9   1 47932.0 2414.97   1
  -2   9   1 45681.7 2304.22   2
  -9  -2  -1 46359.9 2539.25   2
  -9  -2  -1 48800.0 3247.25   1
  -2   9   1 46140.2 1496.19   3
   9   2  -1 52880.2 2331.99   2
   2  -9   1 44576.7 2492.54   2
   2  -9  -1 49768.1 2712.50   2
  -2   9  -1 49928.3 2540.41   1
  -9  -2   1 49586.4 2548.66   2
   9   2   1 45003.3 2521.52   2
  -9  -2   1 47052.1 3152.79   1
  -2   9  -3 55823.9 2315.55   3
   9   2   3 59281.7 3241.06   2
   2  -9  -3 56941.3 3060.16   2
  -9  -2   3 61077.8 2725.48   2
  -2   9  -5 3780.24 726.685   3
   9   2   5 3043.73 878.226   2
  -2   9  -7 592.357 441.853   3
   9   2   7 2194.04 722.022   2
  -2   9  -7 1639.64 506.715   1
  -2   9  -9 3858.20 783.489   1
   9   2   9 1935.36 708.548   2
  -2   9  -9 2063.29 683.617   3
   2  -9  -9 2061.81 612.599   3
  -2   9 -11 1039.25 733.213   3
   9   2  11 1649.45 766.170   2
   2  -9 -11 2218.85 725.578   3
  -2   9 -11 683.224 476.813   1
   2  -9 -13 5697.98 1332.11   3
  -2   9 -13 3776.40 1127.55   3
  -2   9 -13 4820.47 999.842   1
   9   2  13 7704.65 1847.67   2
   2  -9 -15 690.761 571.614   3
  -2   9 -15 2394.40 1099.78   3
   9   2  15 1905.09 884.680   2
   2  -9 -17 1104.26 808.412   3
   9   2  17 486.740 765.028   2
  -2   9 -19-168.642 804.696   3
  -3   9  20-636.247 937.881   2
  -3   9  18 3501.61 1377.38   2
  -9  -3 -18 3525.66 1519.96   3
  -9  -3 -16 3448.03 1473.45   3
  -3   9  16 1980.12 1059.03   2
  -9  -3 -14 12270.1 1957.10   1
  -3   9  14 16416.6 2508.26   2
  -3   9  12 517.766 655.024   2
  -9  -3 -12 2153.76 886.887   1
  -9  -3 -10 29093.3 2849.49   1
  -3   9  10 25700.1 2582.65   2
  -3   9  10 26292.6 1186.09   1
  -9  -3  -8 33543.1 2936.31   1
  -3   9   8 33424.1 1646.64   1
  -3   9   8 30048.4 2525.88   2
  -3   9   6 89115.0 3254.46   1
  -3   9   6 94901.7 4273.62   2
  -3   9   4 43111.0 2215.90   3
  -3   9   4 43839.8 2185.05   1
  -3   9   4 43081.3 2486.10   2
  -9  -3  -4 39584.0 3049.39   1
  -3   9   2 239570. 6558.72   1
  -9  -3  -2 233097. 7246.41   2
  -9  -3  -2 241120. 8324.95   1
  -3   9   2 246843. 5865.98   3
  -3   9   2 239231. 6509.12   2
  -9  -3   0 231488. 6997.65   2
  -3   9   0 235233. 6566.07   1
  -9  -3   0 232446. 8088.27   1
   9   3   0 233599. 6680.66   2
   3  -9   0 229592. 6661.16   2
  -3   9  -2 238213. 6779.36   1
   3  -9  -2 232721. 6936.57   2
   9   3   2 225848. 7231.09   2
  -9  -3   2 232044. 6795.51   2
  -3   9  -4 43980.0 2526.31   1
   9   3   4 46416.2 3088.57   2
  -9  -3   4 47663.5 2490.89   2
   3  -9  -4 41645.9 2522.23   2
  -3   9  -6 103339. 4404.90   3
  -3   9  -6 109342. 4330.05   1
  -3   9  -8 39589.9 2605.03   1
  -3   9  -8 38117.7 2808.86   3
  -3   9 -10 31886.0 2478.63   1
  -3   9 -10 30113.9 2739.07   3
   9   3  10 25479.1 2806.25   2
  -3   9 -12 936.488 713.806   3
   9   3  12 2082.93 947.356   2
  -3   9 -12 1574.94 589.872   1
  -3   9 -14 11228.4 2031.75   3
   9   3  14 9283.07 1985.66   2
  -3   9 -14 15618.1 2029.99   1
  -3   9 -16 936.689 730.773   3
  -3   9 -16 1281.47 743.294   1
   9   3  16 1639.49 954.747   2
   9   3  18 4264.83 1552.62   2
  -3   9 -18 2393.91 1239.60   3
  -4   9  19 274.688 644.367   2
  -9  -4 -17 1388.17 811.535   3
  -4   9  17 1795.91 902.246   2
  -4   9  15 1215.45 658.426   2
  -9  -4 -15 4345.48 1677.34   3
  -4   9  13 2950.17 1086.84   2
  -9  -4 -13 1814.03 846.919   1
  -9  -4 -11 11743.2 1890.14   1
  -4   9  11 12022.9 1883.36   2
  -4   9   9 60436.8 3785.55   2
  -4   9   9 62182.8 2326.61   1
  -9  -4  -9 66981.2 4304.24   1
  -4   9   7 79898.5 3014.85   1
  -4   9   7 83951.7 4059.98   2
  -9  -4  -7 83566.3 4773.80   1
  -4   9   5 178173. 5237.70   1
  -4   9   5 179512. 5828.22   3
  -4   9   5 182477. 5898.04   2
  -9  -4  -5 176359. 7154.83   1
  -4   9   3 254274. 6701.82   3
  -9  -4  -3 236765. 8565.64   1
  -4   9   3 256825. 6883.02   1
  -4   9   3 253733. 6826.63   2
  -4   9   1 374857. 9405.18   1
   9   4  -1 371666. 9410.79   2
   4  -9   1 377870. 9222.79   2
  -9  -4   1 387176. 10163.0   2
  -4   9  -1 383018. 9672.34   1
   4  -9  -1 372854. 9505.10   2
   9   4   1 381116. 10121.9   2
   4  -9  -3 239907. 7023.94   2
  -4   9  -3 242410. 7188.52   1
  -4   9  -5 175314. 5939.90   1
   4  -9  -5 168690. 5710.56   2
   9   4   5 184193. 7061.52   2
   9   4   7 83350.0 4869.63   2
  -4   9  -7 91432.9 4144.79   1
  -4   9  -9 66509.9 4167.51   3
  -4   9  -9 70688.5 3783.20   1
   9   4  11 10307.0 1920.09   2
  -4   9 -11 11683.5 1855.69   3
  -4   9 -11 10920.8 1585.85   1
   9   4  13 1195.28 825.510   2
  -4   9 -13 3739.32 1347.36   3
  -4   9 -13 2738.08 910.508   1
  -4   9 -15 3183.66 1060.85   1
   9   4  15 1010.21 959.675   2
  -4   9 -15 3184.54 1212.34   3
  -4   9 -17 790.222 994.285   3
   9   4  17 247.913 672.021   2
  -4   9 -19 661.525 959.685   3
  -5   9  18 1808.70 1103.00   2
  -9  -5 -18 2936.83 1461.56   3
  -5   9  16 821.691 694.998   2
  -9  -5 -16 2001.44 1256.62   3
  -9  -5 -14 4194.46 1632.09   3
  -5   9  14 6672.64 1610.29   2
  -5   9  12 17336.3 2257.97   2
  -5   9  10 48617.5 3441.52   2
  -5   9  10 41732.6 1752.26   1
  -9  -5  -8 50537.7 3708.91   1
  -5   9   8 50016.0 3142.01   2
  -5   9   8 51695.8 2297.33   1
  -5   9   6 101515. 3648.34   1
  -5   9   6 101468. 4213.06   2
  -5   9   4 98477.0 3907.34   3
  -5   9   4 98589.7 3733.43   1
  -5   9   4 98775.0 3698.58   2
  -5   9   2 221766. 6543.65   1
   5  -9   0 166381. 5056.17   2
  -5   9   0 159930. 5411.11   1
   9   5   0 162006. 5586.62   2
  -5   9  -2 225472. 6896.98   1
   5  -9  -2 216949. 6352.09   2
   9   5   2 234024. 7544.35   2
  -5   9  -4 91018.8 4036.89   1
   5  -9  -4 89070.1 3574.64   2
   9   5   4 97363.0 4801.87   2
  -5   9  -6 90919.8 4220.83   1
   9   5   6 100110. 5266.26   2
   9   5   8 52081.8 3995.39   2
  -5   9  -8 56599.1 3409.07   1
  -5   9 -10 39748.3 3436.50   3
   9   5  10 42096.5 3786.28   2
  -5   9 -10 51430.9 3391.14   1
   9   5  12 12237.0 2161.40   2
  -5   9 -12 19087.3 2205.70   1
  -5   9 -12 17960.2 2452.11   3
  -5   9 -14 9145.79 1662.07   1
  -5   9 -14 5002.20 1526.53   3
   9   5  14 5344.68 1567.24   2
   9   5  16 2455.65 1155.73   2
  -5   9 -16 1451.16 1063.34   3
  -5   9 -16 1189.12 613.543   1
  -5   9 -18 3947.54 1482.49   3
   9   5  18 1036.01 725.493   2
  -9  -6 -17 11897.8 2735.95   3
  -6   9  17 7542.09 1778.89   2
  -9  -6 -15 18460.4 3028.62   3
  -6   9  15 17586.9 2579.41   2
  -6   9  13 12613.7 2021.54   2
  -6   9  11 1746.02 793.394   2
  -6   9   9 22846.9 1497.90   1
  -6   9   9 22764.6 2165.07   2
  -6   9   7 43188.1 2649.53   2
  -6   9   7 40139.7 2204.54   1
  -6   9   5 44301.5 2344.11   2
  -6   9   5 43435.4 2399.71   1
  -6   9   3 4187.82 580.284   2
  -6   9   3 2571.02 612.108   1
  -6   9   1 14625.9 1456.33   1
   9   6  -1 13191.0 1410.24   2
   6  -9   1 13666.9 1170.54   2
  -6   9  -1 13691.2 1480.81   1
   6  -9  -1 15194.5 1253.81   2
   9   6   1 13506.6 1548.79   2
   6  -9  -3 3158.61 620.199   2
  -6   9  -3 1552.51 538.053   1
   9   6   5 40100.8 3184.35   2
  -6   9  -5 44415.1 2855.00   1
   6  -9  -5 46184.2 2392.60   2
   9   6   7 39087.4 3359.51   2
  -6   9  -7 37920.1 2765.92   1
   9   6   9 25221.8 2947.21   2
  -6   9  -9 27067.1 2466.16   1
  -6   9 -11 1409.50 683.723   1
  -6   9 -11 2424.68 1235.89   3
   9   6  11 1183.60 660.534   2
  -6   9 -13 12043.9 1930.67   1
   9   6  13 12450.0 2343.74   2
  -6   9 -13 14961.8 2486.62   3
  -6   9 -15 16567.0 2766.24   3
   9   6  15 15915.5 2790.40   2
  -6   9 -15 17582.6 2449.21   1
  -6   9 -17 7253.65 2077.01   3
   9   6  17 10572.4 2388.40   2
  -6   9 -19 5110.77 1943.84   3
  -9  -7 -18 2981.66 1725.21   3
  -9  -7 -16 9190.10 2260.95   3
  -7   9  16 8570.46 1891.44   2
  -7   9  14 11051.8 1951.03   2
  -9  -7 -14 16181.1 2794.63   3
  -7   9  12 16042.2 2125.64   2
  -7   9  10 40695.0 3011.32   2
  -7   9   8 70277.9 3124.80   1
  -7   9   8 66431.1 3467.46   2
  -7   9   6 53568.2 2650.52   2
  -7   9   6 51912.3 2747.12   1
  -7   9   4 47050.7 2024.22   2
  -7   9   4 48203.2 2708.90   1
  -7   9   2 92206.8 4025.39   1
   9   7   0 133691. 5291.95   2
  -7   9   0 131952. 5133.66   1
   7  -9   0 135819. 4216.45   2
   7  -9  -2 92362.9 3266.97   2
   9   7   2 94362.2 4626.93   2
  -7   9  -2 93996.6 4317.73   1
  -7   9  -4 43610.2 2906.78   1
   7  -9  -4 44962.9 2139.69   2
   9   7   4 43577.4 3302.28   2
   9   7   6 50813.0 3833.97   2
  -7   9  -6 48929.2 3215.33   1
  -7   9  -8 66015.3 4000.42   1
   9   7   8 70981.5 4871.47   2
   9   7  10 46780.8 4143.42   2
  -7   9 -10 38246.5 3213.44   1
  -7   9 -12 12866.5 2268.13   3
  -7   9 -12 15998.9 2286.00   1
   9   7  12 16316.5 2612.27   2
  -7   9 -14 11648.7 1985.50   1
  -7   9 -14 10919.6 2224.62   3
   9   7  14 9254.59 2170.17   2
   9   7  16 7248.46 1996.29   2
  -7   9 -16 12616.0 2563.68   3
  -7   9 -16 7853.93 1792.36   1
  -7   9 -18 1969.16 1259.82   3
   9   7  18 848.024 1097.70   2
  -9  -8 -17 1322.18 1489.36   3
  -9  -8 -15 1816.06 1021.01   3
  -9  -8 -13 3112.18 1362.06   3
  -8   9  13 1920.95 884.818   2
  -8   9  11 6636.25 1232.95   2
  -8   9   9 784.541 319.021   1
  -8   9   9 2006.76 676.260   2
  -8   9   7 705.728 433.137   2
  -8   9   7 2884.14 711.886   1
  -8   9   5 14824.6 1081.66   2
  -8   9   5 13963.0 1464.63   1
  -8   9   3 6467.07 1065.12   1
   9   8  -1 1839.16 634.059   2
  -8   9   1 1642.30 580.426   1
  -8   9  -1 1374.09 584.118   1
   8  -9  -1 1203.81 332.583   2
   9   8   1 643.753 488.301   2
   8  -9  -3 4449.60 555.487   2
  -8   9  -3 4735.57 1029.77   1
   9   8   3 6853.25 1302.37   2
  -8   9  -5 14339.2 1756.53   1
   9   8   5 13940.9 1996.92   2
  -8   9  -7-110.062 507.251   1
   9   8   7-146.267 785.289   2
   9   8   9 1975.26 958.432   2
  -8   9  -9 812.008 577.378   1
  -8   9 -11 8660.58 1516.57   1
   9   8  11 8931.78 1937.33   2
  -8   9 -13 465.221 693.543   1
   9   8  13 2042.57 1125.99   2
  -8   9 -15 4310.17 1661.07   3
  -8   9 -15 2501.03 1208.83   1
   9   8  15 841.711 1039.60   2
   9   8  17 644.014 984.262   2
  -8   9 -17 37.4166 972.282   3
  -9  -9 -18 1006.67 1334.14   3
  -9  -9 -16 1120.27 1173.69   3
   9   9 -14 4657.51 1076.88   1
  -9  -9 -14 6378.95 1738.67   3
  -9   9  12 12431.5 1761.57   2
  -9   9  10 22528.0 2107.97   2
  -9   9   8 46370.5 2816.88   1
  -9   9   8 45094.5 2578.29   2
  -9   9   6 134745. 5295.37   1
  -9   9   6 131281. 3990.28   2
  -9   9   4 259324. 8167.25   1
  -9   9   2 344119. 10041.2   1
   9  -9   0 247539. 6133.12   2
  -9   9   0 245698. 8158.51   1
   9   9   0 235492. 7973.39   2
   9   9   2 338712. 10395.6   2
   9  -9  -2 323086. 7209.98   2
  -9   9  -2 326484. 10041.0   1
  -9   9  -4 247187. 8587.73   1
   9   9   4 250473. 9141.13   2
  -9   9  -6 131130. 6083.96   1
   9   9   6 136391. 6801.06   2
   9   9   8 38784.1 3664.92   2
  -9   9  -8 46481.0 3583.42   1
   9   9  10 22693.7 2997.97   2
  -9   9 -10 17506.2 2302.55   1
   9   9  12 12897.1 2411.49   2
  -9   9 -12 13330.7 2108.26   1
  -9   9 -14 3535.48 1290.21   1
   9   9  14 4751.57 1628.67   2
  -9   9 -14 7325.48 1987.81   3
  -9   9 -16 680.257 1361.52   3
   9   9  16 1165.05 1041.33   2
  -9   9 -16-643.051 929.320   1
  -9   9 -18-333.200 1046.74   3
 -10   9 -17-1072.05 1188.77   3
   9  10  17 174.403 683.187   2
 -10   9 -15 1442.51 1248.65   3
   9  10  15 41.7972 785.864   2
 -10   9 -15 1250.00 959.542   1
 -10   9 -13 9235.39 1999.32   1
   9  10  13 10883.4 2361.49   2
   9  10  11 21262.0 2982.21   2
 -10   9 -11 19660.1 2632.74   1
   9  10   9 26838.9 3232.92   2
 -10   9  -9 22491.3 2669.90   1
   9  10   7 57809.0 4476.58   2
 -10   9  -7 54301.2 4004.10   1
   9  10   5 211930. 8620.31   2
 -10   9  -5 206688. 8191.77   1
   9  10   3 394924. 12094.6   2
 -10   9  -3 381474. 11777.8   1
   9  10   1 449728. 12476.6   2
 -10   9  -1 434706. 12482.9   1
  10  -9  -1 424897. 9072.63   2
   9  10  -1 453998. 12337.7   2
 -10   9   1 455944. 12727.4   1
 -10   9   3 397259. 11411.2   1
 -10   9   5 216042. 7499.42   1
 -10   9   7 53750.7 3273.80   1
 -10   9   7 57142.8 2389.28   2
 -10   9   9 25929.7 1970.54   2
 -10   9   9 24026.5 2094.39   1
  -9 -10 -13 6199.80 1689.91   3
   9  10 -13 8486.46 1452.90   1
  -9 -10 -15 2511.32 1226.50   3
  -9 -10 -17 70.9513 860.722   3
 -10   8 -18 786.391 963.692   3
 -10   8 -16 1986.04 1651.09   3
   8  10  16 2576.67 1405.08   2
 -10   8 -16 2411.50 1169.47   1
   8  10  14 370.092 911.498   2
 -10   8 -14 579.204 593.722   1
 -10   8 -14 1267.64 1185.27   3
 -10   8 -12 301.581 650.133   1
   8  10  12 1267.70 1023.55   2
   8  10  10 23508.8 3106.05   2
 -10   8 -10 23594.4 2800.97   1
 -10   8  -8 3627.47 1172.73   1
   8  10   8 4921.85 1442.03   2
   8  10   6 22949.3 2683.74   2
 -10   8  -6 22008.6 2446.30   1
   8  10   4 59586.8 4060.03   2
 -10   8  -4 53846.4 3693.58   1
   8  10   2 126143. 5772.74   2
 -10   8  -2 132561. 5894.54   1
   8  10   0 37872.5 2777.51   2
  10  -8   0 33570.3 1458.34   2
 -10   8   0 35313.4 2772.36   1
 -10   8   2 129794. 5569.48   1
 -10   8   4 55073.4 3376.81   1
 -10   8   6 20214.5 1058.27   2
 -10   8   6 18211.1 1826.73   1
 -10   8   8 4473.70 923.220   1
 -10   8   8 4275.86 701.348   2
 -10   8  10 22070.9 2004.58   2
  -8 -10 -12 1074.24 949.644   3
   8  10 -14 973.951 688.922   1
  -8 -10 -14 2033.29 1278.14   3
  -8 -10 -16 2685.46 1174.56   3
  -8 -10 -18 175.735 739.841   3
 -10   7 -17 3926.22 1602.07   3
   7  10  17 4675.94 1974.23   2
   7  10  15 15422.0 2833.75   2
 -10   7 -15 13787.5 2422.17   1
 -10   7 -15 13344.2 2691.40   3
 -10   7 -13 22116.3 2868.90   1
   7  10  13 22918.9 3296.54   2
   7  10  11 12866.1 2398.66   2
 -10   7 -11 14594.2 2234.81   1
 -10   7  -9 10173.4 1715.96   1
   7  10   9 10046.3 1934.81   2
   7  10   7 60029.5 4408.27   2
 -10   7  -7 61188.5 4139.40   1
   7  10   5 119384. 5994.85   2
 -10   7  -5 117660. 5725.20   1
 -10   7  -3 77124.7 4316.23   1
   7  10   3 69057.6 4200.89   2
   7  10   1 40298.7 2913.59   2
 -10   7  -1 45723.3 3181.84   1
 -10   7   1 43968.5 3058.43   1
 -10   7   3 74906.6 3951.37   1
 -10   7   5 113029. 4925.71   1
 -10   7   7 55177.1 3269.68   1
 -10   7   7 60205.1 2447.12   2
 -10   7   9 8797.19 1105.92   2
 -10   7   9 10653.1 1303.38   1
 -10   7  11 12234.4 1580.79   2
  -7 -10 -11 17630.7 2409.49   3
  -7 -10 -13 21808.3 2838.42   3
   7  10 -13 23531.7 2334.92   1
  -7 -10 -15 17968.1 2756.82   3
  -7 -10 -17 2392.73 1234.64   3
 -10   6 -18 4447.69 1743.21   3
   6  10  18 1453.92 1010.71   2
 -10   6 -16 4566.40 1787.09   3
   6  10  16 4480.01 1712.01   2
 -10   6 -16 4280.85 1468.88   1
   6  10  14 12454.0 2494.20   2
 -10   6 -14 12676.6 2247.44   1
 -10   6 -12 25844.3 2966.95   1
   6  10  12 29493.4 3521.99   2
   6  10  10 14103.8 2336.30   2
 -10   6 -10 18351.3 2439.43   1
 -10   6  -8 32399.7 3016.80   1
  10  -6  -8 35118.5 1933.64   1
   6  10   8 28871.1 3078.14   2
   6  10   6 73270.2 4657.52   2
 -10   6  -6 73109.3 4412.12   1
  -6 -10   4 127531. 4533.79   3
   6  10   4 124006. 5835.49   2
 -10   6  -4 126768. 5806.36   1
 -10   6  -2 113319. 5308.02   1
   6  10   2 120976. 5335.26   2
 -10   6   0 123146. 5335.80   1
  10  -6   0 118988. 3046.83   2
   6  10   0 127408. 5145.79   2
 -10   6   2 122211. 5229.73   1
 -10   6   4 122880. 5179.23   1
 -10   6   6 69435.8 2286.47   2
 -10   6   6 66894.4 3644.60   1
 -10   6   8 28468.2 1842.27   2
 -10   6   8 27246.7 2189.74   1
  -6 -10 -10 17334.9 2262.64   3
 -10   6  10 16543.6 1541.73   1
 -10   6  10 14391.7 1616.64   2
 -10   6  12 26498.3 2473.14   2
  -6 -10 -12 22805.0 2790.40   3
  -6 -10 -14 13461.7 2300.75   3
   6  10 -14 12340.3 1629.03   1
  -6 -10 -16 4957.40 1523.99   3
  -6 -10 -18 2956.32 1393.82   3
 -10   5 -17 6468.75 2156.75   3
   5  10  17 3181.11 1452.46   2
 -10   5 -15 9084.21 2301.98   3
   5  10  15 6993.18 1887.93   2
 -10   5 -15 7203.48 1738.87   1
   5  10  13 4981.61 1552.40   2
 -10   5 -13 4413.21 1399.57   1
   5  10  11 605.406 1030.92   2
 -10   5 -11 472.939 561.830   1
 -10   5  -9 21272.7 2459.43   1
  10  -5  -9 25335.3 1562.07   1
   5  10   9 21459.9 2682.90   2
   5  10   7 32188.0 3104.22   2
 -10   5  -7 39604.3 3186.58   1
 -10   5  -5 31516.9 2734.21   1
  -5 -10   5 32949.4 2108.57   3
   5  10   5 29236.4 2725.35   2
  -5 -10   3 1419.25 405.744   3
 -10   5  -3 1107.40 712.507   1
   5  10   3 976.577 612.306   2
 -10   5  -1 6144.82 1151.78   1
   5  10   1 7060.17 1156.66   2
  10  -5   1 6379.16 670.959   2
 -10   5   1 6771.11 1209.88   1
 -10   5   3 774.599 395.151   1
 -10   5   5 28815.6 2306.94   1
 -10   5   7 36856.2 1892.01   2
 -10   5   7 37087.9 2592.99   1
 -10   5   9 21283.8 1771.24   2
 -10   5   9 21577.4 1859.84   1
 -10   5  11 562.307 446.151   2
   5  10 -11 442.472 592.482   1
   5  10 -13 7356.57 1282.22   1
 -10   5  13 6344.60 1231.84   2
  -5 -10 -13 6859.05 1606.17   3
  -5 -10 -15 9735.45 1959.77   3
   5  10 -15 9742.19 1440.75   1
  -5 -10 -17 3554.10 1378.54   3
  -5 -10 -19 3039.66 1383.57   3
   4  10  18 597.203 609.642   2
 -10   4 -18 213.674 1203.53   3
 -10   4 -16 7077.63 1737.07   1
   4  10  16 8152.19 2169.94   2
 -10   4 -16 4722.39 1680.79   3
 -10   4 -14 9556.47 1809.51   1
   4  10  14 7172.42 1834.49   2
   4  10  12 9675.27 2028.14   2
 -10   4 -12 9709.21 1849.09   1
 -10   4 -10 19948.2 2405.85   1
   4  10  10 17740.0 2479.22   2
 -10   4  -8 20662.9 2314.57   1
   4  10   8 23488.1 2629.07   2
  10  -4  -8 21802.0 1557.69   1
 -10   4  -6 103083. 5240.66   1
   4  10   6 109572. 5574.79   2
 -10   4  -4 88256.1 4573.94   1
  -4 -10   4 84709.6 3247.26   3
   4  10   4 81378.9 4393.21   2
 -10   4  -2 182225. 6816.42   1
  -4 -10   2 181579. 4721.72   3
   4  10   2 168312. 6365.93   2
 -10   4   0 52540.7 3325.04   1
  10  -4   0 53935.8 1821.93   2
   4  10   0 59173.5 3189.16   2
 -10   4   2 169335. 6374.82   1
  10  -4   2 175763. 5064.58   2
 -10   4   4 83197.3 4119.33   1
 -10   4   6 106825. 4726.47   1
   4  10  -8 20663.2 1949.19   1
 -10   4   8 23471.3 2027.27   1
  -4 -10  -8 22286.3 2142.68   3
  -4 -10 -10 20306.5 2232.96   3
   4  10 -10 23758.3 2196.95   1
   4  10 -12 10564.4 1457.65   1
  -4 -10 -12 11360.6 1831.39   3
  -4 -10 -14 9807.27 1833.04   3
   4  10 -14 9756.79 1456.16   1
  -4 -10 -16 7518.28 1816.59   3
  -4 -10 -18-339.249 813.749   3
   3  10  19 4267.62 1687.39   2
 -10   3 -17 1067.76 1130.22   3
   3  10  17 3534.50 1517.91   2
   3  10  15 5770.11 1692.12   2
 -10   3 -15 5799.02 1567.69   1
 -10   3 -15 8968.72 2253.15   3
 -10   3 -13 13758.5 2234.02   1
   3  10  13 12145.3 2309.44   2
   3  10  11 28592.5 3220.98   2
 -10   3 -11 26108.2 2869.86   1
   3  10   9 48380.0 3876.76   2
  10  -3  -9 40890.0 2233.06   1
 -10   3  -9 47201.5 3627.28   1
 -10   3  -7 54307.9 3732.89   1
   3  10   7 56599.9 3914.74   2
  -3 -10   5 107358. 3931.58   3
   3  10   5 99890.7 5050.97   2
 -10   3  -5 101556. 5084.73   1
  -3 -10   3 132888. 3852.18   3
   3  10   3 126513. 5411.74   2
 -10   3  -3 134013. 5743.77   1
 -10   3  -1 132463. 5677.93   1
  -3 -10   1 140950. 3443.57   3
   3  10   1 134200. 5227.08   2
  10  -3   1 132357. 4000.88   2
 -10   3   1 134733. 5585.62   1
  10  -3   3 118091. 4303.05   2
 -10   3   3 122640. 5212.28   1
  10  -3   5 90823.8 4128.16   2
 -10   3   5 95607.5 4533.45   1
  -3 -10  -7 56462.4 3124.98   3
 -10   3   7 53923.9 3207.09   1
   3  10  -7 54858.8 3166.66   1
  -3 -10  -9 44590.5 3085.40   3
   3  10  -9 47981.7 3037.98   1
  -3 -10 -11 31197.2 2824.26   3
   3  10 -11 30387.9 2359.14   1
  -3 -10 -13 11812.0 1959.62   3
   3  10 -13 15102.6 1727.73   1
  -3 -10 -15 7562.98 1793.95   3
   3  10 -15 5822.04 1148.28   1
  10  -3  17 2945.47 1365.22   2
  -3 -10 -17 1090.07 856.446   3
  -3 -10 -19 1016.31 1015.98   3
 -10   2 -18 907.110 1074.21   3
   2  10  18 3772.09 1729.78   2
   2  10  16 5239.09 1682.98   2
 -10   2 -16 5873.63 2034.41   3
   2  10  14 10719.0 2110.89   2
 -10   2 -14 11818.2 2043.46   1
 -10   2 -12 5691.18 1389.72   1
   2  10  12 9935.77 1951.36   2
 -10   2 -10 9464.37 1689.68   1
  10  -2 -10 9134.11 1037.64   1
 -10   2  -8 26627.7 2619.84   1
  10  -2  -8 26359.0 1913.07   1
   2  10   8 31813.8 2941.05   2
   2  10   6 80071.1 4478.21   2
 -10   2  -6 78056.1 4452.61   1
  -2 -10   4 5438.15 741.298   3
 -10   2  -4 3143.25 901.060   1
   2  10   4 4818.24 1041.82   2
  -2 -10   2 68197.0 2101.12   3
 -10   2  -2 63371.7 3811.14   1
   2  10   2 71905.2 3605.56   2
   2  10   0 207548. 6520.63   2
 -10   2   0 203124. 7269.33   1
  10  -2   0 201289. 5124.03   2
 -10   2   2 65259.3 1986.59   2
  10  -2   2 70583.5 3002.42   2
  -2 -10  -2 67546.4 2106.16   3
 -10   2   2 67862.7 3784.53   1
  10  -2   4 5440.23 896.661   2
 -10   2   4 5643.00 545.323   2
  -2 -10  -4 5222.99 687.739   3
 -10   2   4 5799.76 1112.12   1
   2  10  -6 83831.2 3905.36   1
  -2 -10  -6 78642.1 3394.80   3
  10  -2   6 69296.5 3753.54   2
 -10   2   6 69441.2 3806.56   1
  -2 -10  -8 30525.1 2336.74   3
  10  -2   8 28167.4 2597.87   2
   2  10  -8 28330.7 2230.36   1
   2  10 -10 8225.44 1358.03   3
   2  10 -10 13096.4 1567.38   1
  -2 -10 -10 13041.7 1658.52   3
   2  10 -12 5162.46 1043.82   1
   2  10 -12 4843.86 1151.01   3
  -2 -10 -12 5407.59 1183.31   3
   2  10 -14 9972.13 1848.91   3
  -2 -10 -14 13946.7 2130.05   3
  10  -2  14 11837.9 2171.71   2
   2  10 -14 12512.2 1632.05   1
  -2 -10 -16 6946.64 1664.03   3
  10  -2  16 7667.39 2014.66   2
   2  10 -16 5741.14 1582.56   3
  -2 -10 -18 3835.20 1490.07   3
  10  -2  18 3359.92 1471.95   2
   1  10  19 3738.48 1607.01   2
 -10   1 -17-845.817 956.877   3
   1  10  17-286.357 699.291   2
 -10   1 -15 253.149 932.851   3
   1  10  15 589.995 951.671   2
 -10   1 -15 250.638 843.168   1
   1  10  13 5703.03 1671.82   2
 -10   1 -13 6287.34 1545.23   1
   1  10  11 25413.4 1542.72   1
   1  10  11 23907.9 2874.48   2
 -10   1 -11 29322.4 2993.10   1
  10  -1  -9 4895.55 823.023   1
 -10   1  -9 2455.99 895.252   1
   1  10   9 2128.11 927.548   2
   1  10   9 3438.89 677.043   1
 -10   1  -7 9187.28 1514.83   1
   1  10   7 10925.8 1606.88   2
 -10   1  -5 2723.92 800.584   1
   1  10   5 4396.32 1037.54   2
   1  10   3 92552.1 4269.67   2
 -10   1  -3 92984.5 4747.31   1
 -10   1  -1 33228.5 2696.19   1
  10  -1  -1 35283.0 1514.43   2
   1  10   1 32609.7 2218.97   2
 -10   1   1 28792.1 1461.25   2
  10  -1   1 30422.9 1837.10   2
 -10   1   1 32829.6 2604.49   1
  -1 -10  -3 95231.7 2794.38   3
 -10   1   3 93187.2 4557.53   1
  10  -1   3 89663.0 3950.29   2
 -10   1   3 96220.1 3034.14   2
   1  10  -3 94489.9 4015.08   1
   1  10  -5 2933.67 739.556   1
  10  -1   5 3487.09 803.158   2
  -1 -10  -5 3563.33 617.324   3
 -10   1   5 3822.20 929.412   1
 -10   1   5 4292.16 554.279   2
   1  10  -7 12630.0 1370.15   3
  -1 -10  -7 12178.7 1320.99   3
  10  -1   7 10510.2 1507.51   2
   1  10  -7 12178.1 1408.44   1
  -1 -10  -9 3225.49 736.201   3
   1  10  -9 4687.50 976.800   1
  10  -1   9 4044.03 1108.71   2
   1  10  -9 5601.25 1055.11   3
   1  10 -11 24763.6 2472.39   3
  -1 -10 -11 24971.8 2405.55   3
  10  -1  11 23194.1 2659.22   2
   1  10 -11 26267.8 2217.81   1
  10  -1  13 3846.24 1210.35   2
   1  10 -13 2788.90 918.514   3
   1  10 -13 5357.89 1072.69   1
  -1 -10 -13 5081.87 1240.99   3
   1  10 -15-697.602 706.859   3
   1  10 -15-677.881 628.464   1
  -1 -10 -15 445.610 595.286   3
  10  -1  15 416.265 630.694   2
  -1 -10 -17 1643.34 958.061   3
   1  10 -17 2679.44 1290.39   3
  10  -1  17 1126.21 1101.90   2
   1  10 -19 417.223 859.300   3
  -1 -10 -19 385.165 715.390   3
 -10   0 -18 9130.10 2378.85   3
   0  10  18 10627.2 2502.96   2
   0  10  16 8360.54 2077.86   2
 -10   0 -16 9443.64 2276.12   3
 -10   0 -14 16783.4 2358.36   1
   0  10  14 18089.5 2804.32   2
   0  10  12 21111.9 2824.97   2
 -10   0 -12 17539.7 2366.57   1
   0  10  10 44291.4 2043.49   1
 -10   0 -10 44908.6 3623.13   1
   0  10  10 42658.0 3611.34   2
   0  10   8 15631.6 1303.63   1
   0  10   8 14987.3 1942.38   2
 -10   0  -8 17205.4 2118.24   1
   0  10   6 29096.4 1825.75   1
   0  10   6 29834.6 2569.56   2
 -10   0  -6 29428.3 2735.67   1
 -10   0  -4 69073.8 4115.03   1
   0  10   4 70967.2 3681.46   2
 -10   0  -2 224345. 8106.56   1
   0  10   2 246928. 7285.75   2
 -10   0   0 87353.8 3182.45   2
   0  10   0 84714.4 3604.32   1
  10   0   0 89726.2 3218.43   2
 -10   0   0 81373.5 4381.23   1
   0  10  -2 232490. 6982.55   1
 -10   0   2 227330. 7938.27   1
  10   0   2 230322. 6845.89   2
 -10   0   2 235485. 6110.72   2
   0  10  -4 67135.6 2587.81   3
   0  10  -4 69672.3 3400.91   1
   0 -10  -4 69074.5 2565.71   3
 -10   0   4 74024.4 2724.25   2
 -10   0   4 78564.9 4137.93   1
  10   0   4 73258.3 3672.34   2
   0 -10  -6 28501.6 1872.52   3
   0  10  -6 26618.6 1871.51   3
   0  10  -6 31509.1 2208.35   1
  10   0   6 26694.7 2375.43   2
   0  10  -8 16459.1 1689.48   3
  10   0   8 14109.9 1860.51   2
   0 -10  -8 18332.8 1727.94   3
   0  10  -8 16194.1 1646.13   1
   0  10 -10 42793.6 2772.68   1
   0  10 -10 37016.0 2948.05   3
   0 -10 -10 45161.1 3110.65   3
  10   0  10 39989.8 3379.91   2
   0 -10 -12 19320.2 2232.74   3
   0  10 -12 19537.8 2347.66   3
   0  10 -12 20815.5 2027.10   1
  10   0  12 17748.0 2453.54   2
   0  10 -14 19890.5 2083.75   1
  10   0  14 18492.9 2708.07   2
   0 -10 -14 20067.7 2503.93   3
   0  10 -14 14900.0 2266.47   3
  10   0  16 8915.38 2048.83   2
   0  10 -16 7706.87 1891.57   3
   0  10 -16 11406.9 1694.09   1
   0 -10 -16 11514.5 2117.50   3
   0  10 -18 6440.06 1904.66   3
  10   0  18 6402.45 1953.61   2
   0 -10 -18 8991.77 2006.42   3
  -1  10  19 3906.78 1691.37   2
 -10  -1 -17 5705.11 1750.83   3
  -1  10  17 2989.35 1403.82   2
 -10  -1 -15 9277.22 2422.75   3
  -1  10  15 7669.13 1928.29   2
 -10  -1 -15 6848.64 1618.07   1
 -10  -1 -13 12562.8 2016.26   1
  -1  10  13 14160.8 2330.74   2
  -1  10  11 5590.25 1347.81   2
 -10  -1 -11 4441.40 1218.26   1
  -1  10   9 35881.6 1810.26   1
  -1  10   9 36320.0 3098.25   2
 -10  -1  -9 33742.7 3100.61   1
  -1  10   7 26185.0 1663.79   1
  -1  10   7 25292.8 2365.14   2
 -10  -1  -7 26297.0 2585.10   1
  -1  10   5 78158.0 3200.28   1
  -1  10   5 74041.6 3863.08   2
 -10  -1  -5 71797.0 4307.79   1
  -1  10   3 64995.6 3305.30   2
  -1  10   3 64761.0 3020.52   1
 -10  -1  -3 61676.3 3905.47   1
  -1  10   1 59385.7 2934.32   1
 -10  -1  -1 55012.4 3633.87   1
 -10  -1  -1 57824.4 2770.20   2
  10   1  -1 55137.5 2392.94   2
  -1  10   1 57627.5 2840.55   2
  -1  10  -1 57879.7 2901.62   1
 -10  -1   1 55478.6 3582.67   1
  10   1   1 58645.1 2854.30   2
 -10  -1   1 56667.1 2674.41   2
 -10  -1   3 60722.0 3709.48   1
  -1  10  -3 57782.4 2103.64   3
  -1  10  -3 61821.4 3050.24   1
  10   1   3 66736.9 3456.70   2
 -10  -1   3 61661.7 2688.02   2
  -1  10  -5 65754.2 2888.83   3
  -1  10  -5 68950.1 3346.15   1
  10   1   5 65774.3 3789.92   2
 -10  -1   5 70973.8 2881.31   2
   1 -10  -7 27511.9 1993.74   3
  -1  10  -7 23943.2 1921.60   3
  -1  10  -7 31507.3 2225.87   1
  10   1   7 27625.4 2549.15   2
  -1  10  -9 33294.8 2625.44   3
   1 -10  -9 38714.1 2702.85   3
  -1  10  -9 40297.1 2650.66   1
  10   1   9 35014.5 3116.11   2
   1 -10 -11 5609.19 1145.05   3
  -1  10 -11 5074.85 1208.52   3
  10   1  11 5315.88 1300.70   2
  -1  10 -11 5361.24 1031.79   1
   1 -10 -13 14346.0 2062.22   3
  -1  10 -13 11721.3 1959.12   3
  10   1  13 10121.1 1929.71   2
  -1  10 -13 14453.9 1797.03   1
   1 -10 -15 7885.35 1655.87   3
  10   1  15 8243.32 2014.69   2
  -1  10 -15 7251.62 1663.23   3
  -1  10 -15 9417.50 1538.52   1
   1 -10 -17 4101.12 1431.33   3
  10   1  17 4430.36 1685.09   2
  -1  10 -17 5427.87 1759.38   3
  -1  10 -19 795.867 863.156   3
  -2  10  20 1797.11 1241.86   2
 -10  -2 -18 3204.53 1638.99   3
  -2  10  18 3214.54 1398.30   2
 -10  -2 -16 7368.46 2145.61   3
  -2  10  16 5803.25 1661.48   2
 -10  -2 -14 7115.21 1624.44   1
  -2  10  14 5447.92 1581.90   2
  -2  10  12 8864.25 1794.59   2
 -10  -2 -12 12348.9 2017.28   1
 -10  -2 -10 17506.1 2287.64   1
  -2  10  10 14768.9 1010.44   1
  -2  10  10 16491.9 2123.71   2
  -2  10   8 1531.07 407.761   1
 -10  -2  -8 1654.18 760.896   1
  -2  10   8 1854.03 718.232   2
  -2  10   6 8998.09 975.497   1
  -2  10   6 9778.58 1296.67   3
 -10  -2  -6 9152.06 1544.07   1
  -2  10   6 9608.97 1340.93   2
  -2  10   4 4272.68 755.642   1
  -2  10   4 5501.02 754.621   3
 -10  -2  -4 6277.25 1252.97   1
  -2  10   4 4485.46 849.936   2
  -2  10   2 6850.25 954.622   2
 -10  -2  -2 4681.86 1025.44   1
  -2  10   2 7328.11 605.605   3
  -2  10   2 6280.93 886.213   1
 -10  -2  -2 6642.24 996.741   2
 -10  -2   0 100474. 5007.88   1
 -10  -2   0 97031.9 3957.65   2
  10   2   0 99867.0 3798.41   2
  -2  10   0 97836.9 3871.76   1
  -2  10  -2 6106.58 572.635   3
  -2  10  -2 6553.68 960.582   1
 -10  -2   2 8257.48 1437.62   1
 -10  -2   2 7413.91 999.985   2
  10   2   2 6773.85 1082.08   2
  -2  10  -4 4218.59 789.491   1
  10   2   4 4767.76 979.033   2
  -2  10  -4 5366.56 741.737   3
 -10  -2   4 4830.15 754.021   2
  -2  10  -6 8825.80 1139.88   3
  -2  10  -6 11148.8 1288.59   1
  10   2   6 7564.70 1357.62   2
  -2  10  -8 2795.56 732.329   3
  10   2   8 1982.86 747.848   2
  -2  10  -8 2912.41 759.321   1
   2 -10 -10 13565.6 1694.39   3
  -2  10 -10 15716.6 1715.25   1
  10   2  10 14832.7 2124.62   2
  -2  10 -10 15348.6 1899.84   3
   2 -10 -12 8414.26 1487.06   3
  -2  10 -12 9483.99 1696.20   3
  -2  10 -12 9967.86 1482.52   1
  10   2  12 10151.0 1917.43   2
  10   2  14 4356.95 1427.25   2
   2 -10 -14 6905.38 1443.29   3
  -2  10 -14 6140.07 1240.55   1
  -2  10 -14 6406.24 1550.63   3
  -2  10 -16 4453.33 1501.85   3
  10   2  16 6057.58 1809.94   2
  -2  10 -16 4751.38 1188.83   1
  10   2  18 1619.27 1208.77   2
  -2  10 -18 5225.94 1659.71   3
  -3  10  19 1179.03 1052.39   2
 -10  -3 -17 6477.41 1968.42   3
  -3  10  17 9034.31 2154.13   2
 -10  -3 -15 13915.0 2802.65   3
  -3  10  15 13810.6 2453.20   2
  -3  10  13 20882.8 2737.90   2
 -10  -3 -13 15457.9 2262.14   1
 -10  -3 -11 7472.90 1559.11   1
  -3  10  11 8265.46 1616.46   2
 -10  -3  -9 49756.9 3803.60   1
  -3  10   9 51851.7 2187.81   1
  -3  10   9 49559.1 3543.54   2
  -3  10   7 57240.4 2531.23   1
  -3  10   7 55204.4 3399.80   2
 -10  -3  -7 52510.9 3841.22   1
  -3  10   5 26728.9 1754.19   1
 -10  -3  -5 31426.1 2859.31   1
  -3  10   5 28426.7 1937.41   3
  -3  10   5 33213.1 2340.63   2
  -3  10   3 23074.3 1654.09   1
 -10  -3  -3 17345.7 2089.75   1
  -3  10   3 20416.2 1647.38   2
  -3  10   3 19424.1 1300.19   3
 -10  -3  -1 92621.9 4897.87   1
  -3  10   1 94121.6 3702.22   1
 -10  -3  -1 90690.9 4030.97   2
  10   3  -1 90265.6 3566.26   2
   3 -10  -1 91886.0 4004.70   2
  10   3   1 91621.6 3981.09   2
 -10  -3   1 97926.1 4083.22   2
  -3  10  -1 93797.7 3819.63   1
   3 -10  -3 19369.4 1757.61   2
  10   3   3 17731.3 1833.34   2
  -3  10  -3 18704.1 1649.26   1
 -10  -3   3 17260.4 1559.36   2
  -3  10  -5 29007.4 2118.32   1
  -3  10  -5 27758.9 1998.98   3
  10   3   5 28687.3 2576.65   2
  10   3   7 59851.4 4027.29   2
  -3  10  -7 56416.2 3327.47   3
  -3  10  -7 59735.0 3257.48   1
  -3  10  -9 56794.4 3634.61   3
  10   3   9 48972.0 3883.20   2
  -3  10  -9 54428.2 3238.45   1
  -3  10 -11 7441.68 1494.91   3
  10   3  11 4934.14 1274.84   2
  -3  10 -11 7826.69 1278.30   1
  -3  10 -13 15734.0 2333.84   3
  10   3  13 16810.4 2580.13   2
  -3  10 -13 21909.3 2285.73   1
  10   3  15 14703.2 2567.35   2
  -3  10 -15 13406.6 1992.01   1
  -3  10 -15 11535.1 2154.45   3
  10   3  17 10266.4 2277.42   2
  -3  10 -17 9232.95 2046.31   3
  -3  10 -19 2158.15 1396.54   3
  -4  10  18-289.746 737.615   2
 -10  -4 -18 1071.21 1065.58   3
 -10  -4 -16 8286.47 2313.87   3
  -4  10  16 7438.78 1851.57   2
 -10  -4 -14 10401.0 1879.44   1
  -4  10  14 17146.8 2566.40   2
  -4  10  12 7089.79 1566.23   2
 -10  -4 -12 6360.80 1401.17   1
  -4  10  10 9292.61 1621.41   2
  -4  10  10 8906.82 816.905   1
 -10  -4 -10 5568.05 1367.31   1
  -4  10   8 33516.0 1845.21   1
  -4  10   8 30064.7 2512.52   2
 -10  -4  -8 31951.2 3051.54   1
  -4  10   6 105804. 3867.86   1
  -4  10   6 106596. 4609.35   2
 -10  -4  -6 116114. 5854.76   1
 -10  -4  -4 68178.4 4300.71   1
  -4  10   4 67524.3 3022.24   3
  -4  10   4 71549.7 3098.44   1
  -4  10   4 69113.1 3223.58   2
 -10  -4  -2 115286. 5653.14   1
  -4  10   2 113094. 3942.49   2
  -4  10   2 113248. 4230.07   1
  -4  10   0 50209.9 2686.49   1
   4 -10   0 49192.7 2675.53   2
  10   4   0 51514.7 2809.94   2
  10   4   2 118529. 4963.06   2
   4 -10  -2 109003. 4393.11   2
  -4  10  -2 110255. 4372.39   1
  -4  10  -4 62607.0 3279.46   1
   4 -10  -4 59964.9 3159.23   2
  10   4   4 70895.4 4031.64   2
  10   4   6 108715. 5574.23   2
  -4  10  -6 112637. 4683.78   1
  10   4   8 30132.4 2989.24   2
  -4  10  -8 35253.8 2571.85   1
  -4  10  -8 33339.2 2753.23   3
  -4  10 -10 7537.79 1433.92   3
  10   4  10 8299.13 1679.26   2
  -4  10 -10 6297.21 1169.60   1
  10   4  12 5992.04 1516.70   2
  -4  10 -12 5447.48 1347.25   3
  -4  10 -12 7409.52 1336.31   1
  -4  10 -14 10302.8 2122.33   3
  10   4  14 9785.76 2130.78   2
  -4  10 -14 13986.3 1983.26   1
  -4  10 -16 9103.93 1740.45   1
  -4  10 -16 7099.81 1798.65   3
  10   4  16 7241.50 1977.34   2
  -4  10 -18-575.199 910.187   3
  10   4  18 564.845 737.333   2
 -10  -5 -17 1566.79 1285.77   3
  -5  10  17-361.607 907.943   2
 -10  -5 -15 1168.75 879.561   3
  -5  10  15 1293.36 820.761   2
  -5  10  13 3765.58 1080.56   2
  -5  10  11 15970.5 2122.49   2
 -10  -5  -9 17376.6 2265.26   1
  -5  10   9 18292.4 2030.43   2
  -5  10   9 19290.4 1364.04   1
 -10  -5  -7 5835.28 1319.77   1
  -5  10   7 7022.54 908.198   1
  -5  10   7 4281.94 922.181   2
  -5  10   5 34905.6 2149.35   1
  -5  10   5 38345.5 2366.02   2
 -10  -5  -5 37226.8 3212.67   1
  -5  10   3 62395.6 3023.86   1
  -5  10   3 62386.3 2832.21   3
  -5  10   3 63852.5 2738.91   2
  -5  10   1 30568.1 2086.13   1
   5 -10   1 26130.0 1808.82   2
  10   5  -1 25333.4 1924.02   2
  -5  10  -1 26581.9 2016.35   1
   5 -10  -1 28050.5 1960.61   2
  10   5   1 28714.4 2256.71   2
  -5  10  -3 64968.3 3360.83   1
   5 -10  -3 61983.0 3078.87   2
  10   5   3 62748.0 3753.12   2
   5 -10  -5 38473.4 2404.89   2
  -5  10  -5 41775.4 2717.57   1
  10   5   7 5691.77 1249.00   2
  -5  10  -7 5545.94 1050.97   1
  -5  10  -9 20781.6 2350.49   3
  -5  10  -9 15962.5 1858.44   1
  10   5   9 16942.6 2344.08   2
  -5  10 -11 12222.5 1975.37   3
  10   5  11 12813.0 2221.57   2
  -5  10 -11 13895.6 1854.10   1
  -5  10 -13 1758.30 975.180   3
  10   5  13 437.169 951.883   2
  -5  10 -13 2915.81 1016.53   1
  -5  10 -15 3224.08 1061.08   1
  -5  10 -15 1398.60 969.302   3
  10   5  15 946.788 939.028   2
  10   5  17 372.794 661.997   2
  -5  10 -17-358.695 670.027   3
  -5  10 -19-1885.86 1482.51   3
 -10  -6 -18 2777.83 1306.20   3
 -10  -6 -16 6407.37 1998.48   3
  -6  10  16 7130.39 1736.33   2
  -6  10  14 9070.17 1798.67   2
  -6  10  12 15658.6 2188.24   2
  -6  10  10 24140.7 2403.53   2
  -6  10   8 68422.2 3692.78   2
  -6  10   8 66340.9 3001.21   1
  -6  10   6 45098.3 2515.89   1
  -6  10   6 45246.1 2647.74   2
  -6  10   4 37720.6 2379.18   1
  -6  10   4 38769.9 2397.19   3
  -6  10   4 39158.1 2088.47   2
  -6  10   2 52864.0 2904.58   1
  -6  10   0 151221. 5497.92   1
   6 -10   0 147941. 4911.72   2
  10   6   0 153649. 5650.94   2
  -6  10  -2 53899.2 3111.34   1
  10   6   2 51748.1 3328.80   2
   6 -10  -2 58555.6 2792.20   2
   6 -10  -4 36219.1 2180.69   2
  10   6   4 39567.8 3133.17   2
  -6  10  -4 40825.9 2771.21   1
  -6  10  -6 46434.7 3085.18   1
  10   6   6 51445.4 3852.12   2
  10   6   8 66482.4 4753.21   2
  -6  10  -8 67106.8 3937.38   1
  -6  10 -10 25241.5 2845.37   3
  10   6  10 23143.8 2923.64   2
  -6  10 -10 20694.7 2266.10   1
  -6  10 -12 19237.3 2665.38   3
  10   6  12 14561.7 2480.22   2
  -6  10 -12 17355.8 2250.54   1
  -6  10 -14 10640.6 1894.04   1
  -6  10 -14 9164.46 1980.78   3
  10   6  14 9233.68 2123.59   2
  -6  10 -16 4845.12 1618.38   3
  10   6  16 2495.73 1322.30   2
  -6  10 -16 5997.22 1526.73   1
  -6  10 -18 2304.68 1305.52   3
 -10  -7 -17 87.1796 964.878   3
  -7  10  15 6922.00 1659.11   2
 -10  -7 -15 7588.41 2060.12   3
  -7  10  13 19645.1 2517.45   2
  -7  10  11 14727.9 1958.70   2
  -7  10   9 34499.6 2649.68   2
  -7  10   9 34274.0 2115.99   1
  -7  10   7 73149.8 3512.94   2
  -7  10   7 71248.6 3345.65   1
  -7  10   5 143229. 5216.46   1
  -7  10   5 141655. 4594.16   2
  -7  10   3 110752. 4567.46   1
  -7  10   1 182146. 6406.06   1
   7 -10   1 190061. 5596.28   2
  10   7  -1 198037. 6574.92   2
   7 -10  -1 189497. 5726.13   2
  -7  10  -1 189349. 6653.30   1
  10   7   1 193269. 6935.00   2
   7 -10  -3 114839. 4017.66   2
  -7  10  -3 118702. 5092.76   1
  10   7   3 110544. 5391.12   2
   7 -10  -5 144399. 4767.35   2
  -7  10  -5 146299. 5987.74   1
  10   7   5 147943. 6774.01   2
  10   7   7 70810.1 4806.10   2
  -7  10  -7 69955.5 4078.35   1
  10   7   9 29108.0 3249.76   2
  -7  10  -9 39716.4 3166.36   1
  -7  10 -11 14777.1 2049.46   1
  -7  10 -11 18029.7 2653.57   3
  10   7  11 11243.7 2137.26   2
  -7  10 -13 16834.4 2640.94   3
  10   7  13 18118.4 2889.73   2
  -7  10 -13 18268.4 2405.53   1
  -7  10 -15 4939.13 1495.93   1
  -7  10 -15 5749.02 1749.90   3
  10   7  15 3794.75 1391.30   2
  -7  10 -17 2624.46 1474.14   3
  10   7  17 104.858 723.952   2
 -10  -8 -18 587.461 1274.54   3
 -10  -8 -16 1859.11 1562.50   3
 -10  -8 -14 758.643 882.399   3
  -8  10  12 8265.56 1492.45   2
  -8  10  10-163.867 408.970   2
  -8  10   8 3928.43 798.465   1
  -8  10   8 3378.34 796.191   2
  -8  10   6 5589.63 800.256   2
  -8  10   6 5835.98 978.301   1
  -8  10   4 15861.3 1632.24   1
  -8  10   2 32924.8 2470.91   1
  10   8   0 10189.3 1386.42   2
  -8  10   0 9937.73 1415.75   1
   8 -10   0 7642.37 902.936   2
   8 -10  -2 36608.4 1948.76   2
  10   8   2 33085.8 2749.32   2
  -8  10  -2 38640.7 2805.28   1
   8 -10  -4 15716.5 1189.56   2
  10   8   4 13734.7 1939.47   2
  -8  10  -4 12975.5 1680.00   1
  10   8   6 2837.97 977.404   2
  -8  10  -6 3693.76 918.893   1
  -8  10  -8 3876.90 1092.21   1
  10   8   8 2413.12 881.425   2
  -8  10 -10 628.833 642.547   1
  10   8  10 268.245 541.523   2
  -8  10 -12 4466.68 1297.60   1
  -8  10 -12 7561.74 1848.31   3
  10   8  12 6517.10 1731.08   2
  -8  10 -14 2301.52 1020.85   1
  -8  10 -14 3635.24 1510.16   3
  10   8  14 2701.72 1350.36   2
  -8  10 -16 364.939 954.667   3
  -8  10 -16-125.536 814.826   1
  10   8  16 265.559 699.141   2
  -8  10 -18 598.120 975.471   3
 -10  -9 -17-431.125 929.370   3
 -10  -9 -15 1395.35 1247.75   3
  -9  10  11 1029.23 465.983   2
  -9  10   9 10084.8 1305.70   2
  -9  10   9 8894.16 1217.96   1
  -9  10   7 43236.1 2833.45   1
  -9  10   7 45632.8 2366.40   2
  -9  10   5 45000.0 2975.96   1
  -9  10   3 56800.5 3427.14   1
  -9  10   1 108943. 5047.19   1
   9 -10   1 107760. 3751.41   2
  10   9  -1 116841. 5036.40   2
  -9  10  -1 105598. 5058.81   1
   9 -10  -1 111904. 3697.85   2
  10   9   1 104244. 5071.49   2
  10   9   3 49548.2 3634.90   2
   9 -10  -3 51322.2 2064.10   2
  -9  10  -3 54260.4 3583.67   1
  10   9   5 45246.8 3706.69   2
  -9  10  -5 45478.2 3376.16   1
  10   9   7 39649.3 3731.49   2
  -9  10  -7 44186.8 3482.99   1
  -9  10  -9 12860.4 1975.24   1
  10   9   9 13339.2 2266.32   2
  -9  10 -11-380.446 523.821   1
  10   9  11 2264.42 1182.68   2
  -9  10 -13-676.017 946.430   1
  10   9  13 670.045 765.157   2
  -9  10 -13-713.501 974.231   3
  -9  10 -15 1577.80 1199.53   3
  -9  10 -15-456.463 997.999   1
  10   9  15 2197.29 1254.45   2
  -9  10 -17 1178.88 1485.61   3
  10   9  17-680.133 1146.50   2
 -10 -10 -16 617.776 1032.57   3
 -10 -10 -14 3165.80 1385.00   3
  10  10 -14 1236.64 571.741   1
 -10  10   8 13324.6 1246.07   2
 -10  10   8 10667.5 1417.14   1
 -10  10   6 49240.8 3230.73   1
 -10  10   6 45911.6 1795.42   2
 -10  10   4 93089.3 4698.98   1
 -10  10   2 151901. 6321.05   1
  10 -10   0 180034. 5055.42   2
 -10  10   0 178287. 7077.97   1
  10  10   0 170524. 6749.03   2
  10 -10  -2 141500. 3754.42   2
 -10  10  -2 142102. 6354.54   1
  10  10   2 147725. 6475.28   2
  10  10   4 89912.9 5250.86   2
 -10  10  -4 93580.0 5131.80   1
  10  10   6 47370.1 4032.90   2
 -10  10  -6 48333.5 3709.46   1
 -10  10  -8 11349.1 1863.66   1
  10  10   8 10968.2 2066.19   2
 -10  10 -10 5041.98 1397.28   1
  10  10  10 6896.19 1750.87   2
 -10  10 -12 7885.71 1787.95   1
  10  10  12 7202.64 1876.10   2
 -10  10 -14 4202.81 1670.35   3
  10  10  14 4517.11 1687.18   2
 -10  10 -14 1198.15 729.371   1
 -10  10 -16 377.807 1136.48   3
 -10  10 -16 1638.57 1070.70   1
  10  10  16-192.090 1023.66   2
 -11  10 -17 2392.50 1390.58   3
 -11  10 -15 2869.58 1357.81   1
  10  11  15 2022.81 1074.91   2
 -11  10 -15 4413.35 1825.99   3
  10  11  13 4418.91 1663.45   2
 -11  10 -13 2770.24 1092.18   1
 -11  10 -11 11578.9 2198.56   1
  10  11  11 11547.5 2353.36   2
 -11  10  -9 594.341 641.449   1
  10  11   9-108.330 542.055   2
  10  11   7 6907.40 1740.37   2
 -11  10  -7 3774.37 1138.82   1
 -11  10  -5 5361.82 1348.35   1
  10  11   5 6384.45 1459.91   2
  10  11   3 26321.9 2723.49   2
 -11  10  -3 21651.5 2490.42   1
 -11  10  -1 4587.07 1195.18   1
  11 -10  -1 4073.35 483.013   2
 -11  10   1 6799.46 1364.07   1
  11 -10   1 5333.77 695.566   2
 -11  10   3 19034.1 2150.07   1
 -11  10   5 7571.75 1357.53   1
 -11  10   7 5133.81 1070.94   1
 -11  10   9 256.877 400.710   1
 -10 -11 -13 3633.89 1466.71   3
 -10 -11 -15 3433.47 1378.66   3
 -10 -11 -17 1834.93 1452.35   3
   9  11  16-374.466 835.750   2
 -11   9 -16 465.149 1014.46   1
 -11   9 -14 1070.51 769.516   1
   9  11  14-409.610 830.271   2
 -11   9 -12-116.971 786.497   1
   9  11  12 1933.51 1133.76   2
   9  11  10 9930.76 2123.59   2
 -11   9 -10 10507.1 1972.05   1
 -11   9  -8 5270.22 1370.50   1
   9  11   8 12552.8 2211.16   2
   9  11   6 40555.9 3707.18   2
 -11   9  -6 41545.4 3522.78   1
   9  11   4 72811.3 4696.26   2
 -11   9  -4 65015.9 4345.64   1
   9  11   2 69062.7 4259.44   2
 -11   9  -2 66961.2 4290.80   1
  11  -9   0 28262.0 1389.96   2
   9  11   0 25600.4 2358.24   2
 -11   9   0 27388.6 2612.58   1
 -11   9   2 65890.6 4096.46   1
 -11   9   4 74285.4 4223.15   1
 -11   9   6 40395.4 3000.95   1
 -11   9   8 8667.75 1363.46   1
  -9 -11 -12 1182.23 1106.46   3
   9  11 -14 853.585 620.705   1
  -9 -11 -14 2326.23 1154.79   3
  -9 -11 -16-193.095 749.012   3
  -9 -11 -18 1972.31 1188.33   3
 -11   8 -17 1629.07 1181.42   3
   8  11  17-1128.79 1110.68   2
 -11   8 -15 4052.27 1700.81   3
   8  11  15 699.196 869.124   2
 -11   8 -15 2914.72 1194.94   1
 -11   8 -13 3076.90 1312.26   1
   8  11  13 1547.67 964.169   2
 -11   8 -11 144.265 741.727   1
   8  11  11 1167.74 752.246   2
   8  11   9 539.750 611.733   2
 -11   8  -9-430.735 513.108   1
 -11   8  -7-265.781 677.300   1
   8  11   7 90.5558 569.892   2
 -11   8  -5 2290.94 638.198   1
   8  11   5 3359.55 1055.02   2
   8  11   3 20290.1 2305.40   2
 -11   8  -3 15780.9 2036.98   1
   8  11   1 3012.47 869.078   2
 -11   8  -1 3935.90 915.476   1
 -11   8   1 2265.53 779.354   1
 -11   8   3 21901.5 2193.39   1
 -11   8   5 2199.47 769.004   1
 -11   8   7 1243.95 597.067   1
 -11   8   7 488.053 179.114   2
 -11   8   9 1007.31 499.612   1
  -8 -11 -11 546.693 861.637   3
   8  11 -13 1370.48 765.814   1
  -8 -11 -13 4115.48 1443.18   3
  -8 -11 -15 3361.52 1242.27   3
  -8 -11 -17 629.831 1331.90   3
 -11   7 -16 1749.71 1317.58   3
   7  11  16 453.006 652.576   2
 -11   7 -16-243.690 669.589   1
 -11   7 -14 8887.48 1939.08   1
   7  11  14 12799.5 2533.95   2
 -11   7 -12 7382.32 1740.98   1
   7  11  12 10960.9 2316.48   2
 -11   7 -10 27111.6 3049.96   1
   7  11  10 27903.7 3344.68   2
 -11   7  -8 60676.1 4427.36   1
   7  11   8 66553.9 4904.97   2
   7  11   6 157933. 7352.16   2
 -11   7  -6 158445. 7165.65   1
   7  11   4 111716. 5685.57   2
 -11   7  -4 102693. 5413.50   1
 -11   7  -2 88871.5 4864.45   1
   7  11   2 86916.6 4669.27   2
 -11   7   0 29779.1 2656.77   1
  11  -7   0 25453.9 1094.76   2
  11  -7   0 26137.2 1028.58   2
   7  11   0 27978.0 2386.21   2
 -11   7   2 87957.9 4606.89   1
 -11   7   4 105719. 5017.20   1
 -11   7   6 154197. 6200.74   1
 -11   7   8 61185.2 2618.81   2
 -11   7   8 60351.4 3573.22   1
  -7 -11 -10 23367.5 2676.45   3
   7  11 -12 10588.2 1597.20   1
  -7 -11 -12 8617.01 1715.68   3
  -7 -11 -14 11122.7 2156.69   3
   7  11 -14 13963.8 1832.67   1
  -7 -11 -16 2171.72 1295.61   3
  -7 -11 -18-492.812 974.932   3
 -11   6 -17 2824.32 1789.29   3
   6  11  17-84.6015 662.232   2
   6  11  15 2438.54 1162.04   2
 -11   6 -15 1486.26 946.548   1
   6  11  13 4339.53 1631.61   2
 -11   6 -13 6348.73 1530.00   1
 -11   6 -11 17530.1 2498.49   1
   6  11  11 15682.5 2536.87   2
   6  11   9 45103.0 4025.82   2
 -11   6  -9 39209.2 3565.61   1
 -11   6  -7 70314.8 4603.27   1
   6  11   7 74931.6 4977.66   2
 -11   6  -5 83901.5 4879.89   1
   6  11   5 91773.7 5121.48   2
 -11   6  -3 157457. 6661.14   1
   6  11   3 147313. 6357.28   2
 -11   6  -1 96546.2 4944.21   1
   6  11   1 99090.0 4746.85   2
 -11   6   1 90055.7 4681.76   1
  11  -6   1 94846.9 3020.12   2
 -11   6   3 151874. 6179.52   1
 -11   6   5 88299.8 4477.24   1
 -11   6   7 74519.7 3999.16   1
 -11   6   7 67120.3 2451.74   2
  -6 -11  -9 39773.2 3247.72   3
 -11   6   9 40502.8 2801.65   1
 -11   6   9 41756.7 2399.38   2
   6  11 -11 21864.5 2237.87   1
  -6 -11 -11 18462.3 2357.42   3
 -11   6  11 17843.9 1868.58   2
  -6 -11 -13 3533.48 1314.86   3
   6  11 -13 3880.70 1097.01   1
  -6 -11 -15 2248.37 1101.85   3
   6  11 -15 2230.82 798.926   1
  -6 -11 -17 1837.14 1160.94   3
   5  11  18 292.447 785.925   2
 -11   5 -16-290.962 753.800   1
 -11   5 -16 879.291 1306.90   3
   5  11  16-2215.00 1511.69   2
   5  11  14-633.633 1104.49   2
 -11   5 -14-89.1633 613.210   1
   5  11  12 490.777 601.791   2
 -11   5 -12 12.5187 628.089   1
   5  11  10 16937.8 2530.74   2
 -11   5 -10 19930.4 2558.44   1
   5  11   8 8581.24 1683.04   2
 -11   5  -8 7157.16 1477.31   1
 -11   5  -6 828.534 624.374   1
   5  11   6 471.306 606.943   2
  -5 -11   4 360.987 221.760   3
 -11   5  -4 1408.50 726.214   1
   5  11   4 561.049 576.086   2
 -11   5  -2 6692.06 1290.60   1
   5  11   2 9213.09 1390.71   2
   5  11   0 8414.26 1258.73   2
  11  -5   0 7791.94 581.911   2
 -11   5   0 8809.51 1388.95   1
 -11   5   2 8488.52 1341.08   1
  11  -5   2 9757.29 996.559   2
 -11   5   4 302.315 491.308   1
 -11   5   6 159.645 110.379   2
 -11   5   6-132.081 321.723   1
 -11   5   8 9609.35 1018.54   2
  -5 -11  -8 8476.83 1352.73   3
 -11   5   8 8529.16 1283.81   1
   5  11 -10 18999.9 2053.31   1
  -5 -11 -10 17296.6 2088.17   3
 -11   5  10 17523.4 1686.12   2
   5  11 -12 1382.05 713.480   1
 -11   5  12 509.425 424.398   2
  -5 -11 -12 1120.02 702.688   3
  -5 -11 -14-351.320 718.134   3
   5  11 -14 648.842 517.485   1
  -5 -11 -16 95.3396 671.097   3
  -5 -11 -18 690.225 696.078   3
 -11   4 -17 1520.61 1346.48   3
   4  11  17-787.738 970.681   2
 -11   4 -15 1865.39 1047.01   1
   4  11  15-101.351 756.986   2
 -11   4 -13 36.6824 662.815   1
   4  11  13-261.097 778.238   2
   4  11  11 3949.91 1326.27   2
 -11   4 -11 4214.59 1217.58   1
 -11   4  -9 23086.4 2663.14   1
   4  11   9 21044.5 2667.05   2
   4  11   7 3957.72 1082.21   2
 -11   4  -7 2855.21 1007.04   1
  -4 -11   5 10903.4 1180.66   3
 -11   4  -5 9516.05 1548.03   1
   4  11   5 12750.0 1809.66   2
 -11   4  -3 21526.3 2251.05   1
  -4 -11   3 22535.6 1386.00   3
   4  11   3 20940.6 2131.71   2
   4  11   1 8306.40 1282.83   2
 -11   4  -1 8134.19 1321.06   1
 -11   4   1 9169.02 1431.85   1
  11  -4   1 8075.81 828.804   2
  11  -4   3 20016.9 1586.69   2
 -11   4   3 19324.1 2036.93   1
  11  -4   5 9555.27 1225.57   2
 -11   4   5 9167.12 1402.01   1
  -4 -11  -7 3034.30 812.580   3
 -11   4   7 1452.09 607.692   1
  -4 -11  -9 21387.8 2157.76   3
   4  11  -9 20557.7 2107.42   1
  -4 -11 -11 3073.91 884.652   3
   4  11 -11 3490.54 928.193   1
  -4 -11 -13-116.156 656.181   3
   4  11 -13 241.079 496.681   1
   4  11 -15 148.364 397.531   1
  -4 -11 -15-55.2119 643.761   3
  -4 -11 -17 254.484 885.589   3
  11  -4  17 1082.47 1034.52   2
  -4 -11 -19 905.679 1028.45   3
 -11   3 -18 6136.83 2072.33   3
   3  11  18 2777.89 1369.63   2
 -11   3 -16 2632.70 1050.77   1
   3  11  16 2581.86 1391.05   2
 -11   3 -16 3118.17 1614.02   3
 -11   3 -14 10418.4 2036.56   1
   3  11  14 7501.09 1974.79   2
 -11   3 -12 7563.22 1704.98   1
   3  11  12 10020.0 2027.96   2
 -11   3 -10 26096.4 2859.50   1
   3  11  10 24550.8 2931.07   2
   3  11   8 34188.8 3198.17   2
 -11   3  -8 34723.8 3192.95   1
 -11   3  -6 17545.2 2145.89   1
  -3 -11   6 18078.7 1638.24   3
   3  11   6 15752.9 1979.93   2
 -11   3  -4 7019.52 1318.06   1
  -3 -11   4 10452.2 988.762   3
   3  11   4 8038.94 1330.57   2
 -11   3  -2 12525.1 1733.09   1
  -3 -11   2 16381.6 945.729   3
   3  11   2 12190.3 1522.51   2
   3  11   0 44891.4 2814.19   2
 -11   3   0 46131.5 3287.64   1
  11  -3   0 48782.7 1883.11   2
  11  -3   2 13618.4 1242.48   2
 -11   3   2 17022.0 1943.89   1
 -11   3   4 7202.43 1254.19   1
  -3 -11  -4 7865.94 933.284   3
  11  -3   4 7121.42 1036.55   2
 -11   3   6 17453.3 1918.71   1
  -3 -11  -6 17815.0 1576.75   3
  11  -3   6 16002.4 1728.72   2
   3  11  -8 38791.0 2817.16   1
  -3 -11  -8 38546.3 2673.66   3
  11  -3   8 37676.0 2972.85   2
 -11   3   8 35395.6 2690.75   1
  -3 -11 -10 27935.0 2535.52   3
   3  11 -10 26558.3 2306.98   1
  -3 -11 -12 8642.95 1583.63   3
   3  11 -12 11113.1 1541.38   1
  -3 -11 -14 8079.22 1630.42   3
  11  -3  14 8538.74 1929.74   2
   3  11 -14 8915.57 1465.26   1
  11  -3  16 3258.99 1173.21   2
  -3 -11 -16 2877.40 1087.03   3
  11  -3  18 4647.11 1787.08   2
  -3 -11 -18 2865.36 1297.52   3
   2  11  19 3615.13 1563.11   2
 -11   2 -17 9048.94 2479.30   3
   2  11  17 5982.39 2097.77   2
   2  11  15 18039.6 3016.45   2
 -11   2 -15 13480.4 2345.90   1
 -11   2 -13 18834.2 2615.13   1
   2  11  13 18546.5 2891.00   2
 -11   2 -11 7206.15 1514.45   1
   2  11  11 8996.91 1851.13   2
 -11   2  -9 51653.8 3936.25   1
   2  11   9 44407.0 3766.11   2
 -11   2  -7 61833.4 4210.07   1
   2  11   7 63244.2 4146.99   2
 -11   2  -5 68495.1 4285.38   1
   2  11   5 69541.7 4078.03   2
 -11   2  -3 41935.8 3244.63   1
   2  11   3 39537.8 2816.75   2
 -11   2  -1 102775. 5175.01   1
   2  11   1 111802. 4653.33   2
  11  -2  -1 108133. 2937.64   2
 -11   2   1 101006. 5071.37   1
  11  -2   1 112947. 3797.63   2
  -2 -11  -3 44173.0 1772.12   3
 -11   2   3 42006.9 1604.67   2
 -11   2   3 40637.1 3044.57   1
  11  -2   3 38817.2 2452.64   2
   2  11  -5 75979.0 3768.60   1
  -2 -11  -5 70424.9 2911.92   3
 -11   2   5 68235.6 3939.55   1
  11  -2   5 63956.6 3539.94   2
 -11   2   5 68543.8 2364.86   2
  -2 -11  -7 65934.3 3302.93   3
 -11   2   7 64283.0 3801.64   1
  11  -2   7 59560.4 3688.61   2
  -2 -11  -9 49140.7 3179.72   3
   2  11  -9 55719.8 3253.94   1
   2  11 -11 8068.51 1419.41   3
  -2 -11 -11 6067.99 1249.22   3
  11  -2  11 5553.83 1330.58   2
   2  11 -13 16394.9 2213.80   3
  -2 -11 -13 16825.9 2261.61   3
  11  -2  13 17988.6 2544.25   2
   2  11 -13 18665.4 2006.26   1
  11  -2  15 10730.0 2179.76   2
   2  11 -15 16869.3 1936.01   1
  -2 -11 -15 15767.8 2356.35   3
  11  -2  17 8040.84 2096.00   2
  -2 -11 -17 6140.39 1707.52   3
  -2 -11 -19 2340.59 1175.93   3
 -11   1 -18 3488.38 1830.30   3
   1  11  18 1824.54 1227.07   2
 -11   1 -16 3208.45 1434.67   3
   1  11  16 2445.75 1297.25   2
   1  11  14 6686.79 1774.70   2
 -11   1 -14 5536.81 1501.97   1
   1  11  12 1794.30 1087.76   2
 -11   1 -12 3700.65 1233.59   1
   1  11  10 47774.5 2402.01   1
   1  11  10 43322.7 3785.20   2
 -11   1 -10 53113.1 4113.62   1
 -11   1  -8 51205.1 3886.83   1
   1  11   8 48831.5 3698.73   2
   1  11   6 30836.8 2717.86   2
 -11   1  -6 33506.1 2999.22   1
 -11   1  -4 23214.7 2413.71   1
   1  11   4 18589.1 1948.26   2
 -11   1  -2 77979.2 4480.80   1
   1  11   2 75029.0 3747.75   2
 -11   1   0 63753.0 2530.05   2
  11  -1   0 64460.2 2566.42   2
 -11   1   0 58378.4 3799.25   1
 -11   1   2 77045.9 2681.75   2
  11  -1   2 72492.1 3339.58   2
   1  11  -2 79966.9 3697.49   1
 -11   1   2 72395.8 4223.43   1
  -1 -11  -4 23425.5 1360.86   3
   1  11  -4 20918.1 1883.66   1
  11  -1   4 19409.4 1837.60   2
 -11   1   4 18571.9 2042.89   1
 -11   1   4 19920.6 1262.80   2
  -1 -11  -6 35198.1 2096.30   3
   1  11  -6 36385.9 2558.36   1
 -11   1   6 30692.3 2600.50   1
  11  -1   6 30359.6 2534.85   2
   1  11  -8 46627.1 2920.84   3
  -1 -11  -8 52999.4 3018.20   3
   1  11  -8 55676.5 3173.61   1
  11  -1   8 42871.9 3286.09   2
   1  11 -10 43881.0 3176.89   3
  -1 -11 -10 51090.4 3334.32   3
   1  11 -10 55221.9 3236.90   1
  11  -1  10 40556.1 3474.23   2
   1  11 -12 2341.27 880.284   3
  -1 -11 -12 3126.32 978.333   3
  11  -1  12 2002.61 835.573   2
   1  11 -12 3460.16 862.349   1
   1  11 -14 4963.01 1314.09   3
   1  11 -14 5455.04 1109.80   1
  -1 -11 -14 5779.60 1432.30   3
  11  -1  14 6423.63 1698.70   2
   1  11 -16 1670.18 1054.02   3
  11  -1  16 3346.44 1221.60   2
  -1 -11 -16 1743.33 881.194   3
  -1 -11 -18 975.712 1089.02   3
   1  11 -18-883.637 1204.68   3
  11  -1  18-128.515 679.372   2
   0  11  19 515.162 1044.29   2
 -11   0 -17 426.546 1046.55   3
   0  11  17 1490.98 1054.44   2
 -11   0 -15 963.232 909.974   1
   0  11  15 2444.95 1268.28   2
 -11   0 -13 4798.06 1336.30   1
   0  11  13 6529.23 1750.03   2
   0  11  11 5247.43 1449.98   2
 -11   0 -11 5446.47 1336.84   1
   0  11   9 17469.0 1413.74   1
   0  11   9 15693.7 2107.24   2
 -11   0  -9 14713.0 2115.13   1
   0  11   7 5546.32 782.558   1
 -11   0  -7 3763.03 1069.57   1
   0  11   7 5118.79 1127.66   2
   0  11   5 8601.52 1029.27   1
 -11   0  -5 10935.1 1721.48   1
   0  11   5 8734.41 1343.14   2
   0  11   3 36240.6 2276.74   1
 -11   0  -3 40711.9 3220.26   1
   0  11   3 37590.8 2600.59   2
   0  11   1 41122.1 2474.27   1
 -11   0  -1 41995.9 2237.04   2
  11   0  -1 42172.9 1947.42   2
 -11   0  -1 44435.9 3321.37   1
   0  11   1 42004.6 2547.22   2
   0  11  -1 42578.4 2614.07   1
 -11   0   1 41966.1 3182.37   1
 -11   0   1 42108.7 2118.54   2
  11   0   1 38188.0 2262.01   2
   0  11  -3 38073.7 2516.00   1
  11   0   3 35515.7 2476.99   2
 -11   0   3 39301.7 3028.96   1
 -11   0   3 39171.3 2013.60   2
   0 -11  -5 11853.6 1057.68   3
   0  11  -5 8722.88 968.673   3
   0  11  -5 12998.1 1446.12   1
  11   0   5 10250.2 1442.97   2
 -11   0   5 9041.52 1466.83   1
 -11   0   5 10185.5 978.172   2
   0  11  -7 4700.61 853.233   3
   0  11  -7 6560.72 1127.85   1
  11   0   7 3398.19 926.240   2
   0 -11  -7 5683.28 898.467   3
   0 -11  -9 15734.7 1698.75   3
   0  11  -9 12004.2 1549.09   3
   0  11  -9 17354.3 1752.86   1
  11   0   9 15628.1 2037.72   2
   0  11 -11 4400.00 983.988   1
   0  11 -11 2510.88 907.574   3
  11   0  11 2322.58 948.562   2
   0 -11 -11 4646.10 1092.01   3
   0 -11 -13 6170.86 1420.07   3
   0  11 -13 5226.93 1330.20   3
   0  11 -13 3219.68 856.354   1
  11   0  13 4029.14 1344.26   2
   0  11 -15 641.272 716.374   3
  11   0  15 1410.06 810.260   2
   0  11 -15 1321.38 635.347   1
   0 -11 -15 1551.38 917.038   3
   0 -11 -17-1597.90 1055.59   3
   0  11 -17 5.02833 636.269   3
  11   0  17 472.671 791.859   2
   0 -11 -19 1053.42 983.428   3
   0  11 -19 494.213 668.409   3
 -11  -1 -18 3253.94 1614.60   3
  -1  11  18 653.250 692.465   2
 -11  -1 -16 430.400 1168.16   3
  -1  11  16-48.4618 621.447   2
 -11  -1 -14 1167.89 804.713   1
  -1  11  14 2285.14 1070.51   2
  -1  11  12 1822.18 975.149   2
 -11  -1 -12 1538.89 902.435   1
 -11  -1 -10 1482.38 831.878   1
  -1  11  10 1334.87 394.140   1
  -1  11  10 5.17154 496.122   2
 -11  -1  -8 4205.57 1189.49   1
  -1  11   8 5118.28 787.011   1
  -1  11   8 2841.90 813.087   2
 -11  -1  -6 4357.85 1147.91   1
  -1  11   6 5565.53 1098.63   2
  -1  11   6 6841.04 923.054   1
  -1  11   4 35168.6 2198.81   1
  -1  11   4 33548.0 2486.33   2
 -11  -1  -4 32949.2 2983.96   1
 -11  -1  -2 26632.9 2628.63   1
  -1  11   2 33822.8 2196.50   1
 -11  -1  -2 30082.6 2077.72   2
  -1  11   2 29783.3 2125.19   2
  -1  11   0 10032.2 1229.67   1
 -11  -1   0 8324.03 1006.86   2
  11   1   0 8180.34 986.071   2
 -11  -1   0 7796.01 1373.50   1
  -1  11  -2 31053.8 2187.41   1
 -11  -1   2 34549.8 2047.08   2
  11   1   2 31566.3 2269.41   2
 -11  -1   2 32543.8 2835.79   1
 -11  -1   4 37449.6 2978.41   1
  -1  11  -4 31544.1 1671.01   3
  -1  11  -4 36840.6 2401.37   1
  11   1   4 35591.7 2700.13   2
 -11  -1   4 37327.9 2083.29   2
 -11  -1   6 4911.50 748.057   2
  -1  11  -6 4495.11 760.312   3
  -1  11  -6 5760.92 1029.58   1
  11   1   6 5363.91 1113.17   2
  -1  11  -8 4215.18 869.485   3
  -1  11  -8 4495.16 954.442   1
  11   1   8 2732.72 880.789   2
   1 -11  -8 3381.74 741.825   3
   1 -11 -10 860.147 516.995   3
  -1  11 -10 549.151 475.652   3
  11   1  10 339.861 645.703   2
  -1  11 -10 1218.96 697.318   1
   1 -11 -12 1477.56 793.482   3
  -1  11 -12 975.781 679.314   3
  11   1  12 1167.60 776.796   2
  -1  11 -12 828.094 489.643   1
  -1  11 -14 3355.44 1061.58   3
   1 -11 -14 1507.14 761.410   3
  11   1  14 3174.95 1167.32   2
  -1  11 -14 156.838 452.496   1
  -1  11 -16 1126.57 959.758   3
  11   1  16 161.646 731.348   2
   1 -11 -16 1258.51 994.715   3
  -1  11 -16 548.536 565.084   1
  -1  11 -18 400.487 773.190   3
  11   1  18-744.238 795.086   2
  -2  11  19 2967.64 1342.63   2
 -11  -2 -17 3698.08 1800.50   3
  -2  11  17 3704.75 1523.48   2
  -2  11  15 3407.75 1287.69   2
  -2  11  13 11860.5 2139.09   2
 -11  -2 -13 11555.7 2028.71   1
 -11  -2 -11 31031.3 3212.48   1
  -2  11  11 34509.5 3322.90   2
 -11  -2  -9 27286.7 2933.21   1
  -2  11   9 28673.0 1722.19   1
  -2  11   9 28628.6 2764.97   2
 -11  -2  -7 26216.2 2773.50   1
  -2  11   7 26053.7 1730.68   1
  -2  11   7 24140.2 2329.95   2
 -11  -2  -5 103583. 5589.89   1
  -2  11   5 106760. 4004.82   1
  -2  11   5 104399. 4704.92   2
  -2  11   3 51705.0 2701.25   1
 -11  -2  -3 47721.8 3647.36   1
  -2  11   3 52584.2 2924.99   2
  -2  11   1 24205.1 1846.70   1
 -11  -2  -1 26091.6 1982.39   2
 -11  -2  -1 27086.5 2640.65   1
  11   2  -1 24635.9 1675.88   2
  -2  11  -1 26703.3 1946.95   1
 -11  -2   1 26141.1 1947.16   2
  11   2   1 26289.7 1995.42   2
 -11  -2   1 28437.6 2714.06   1
  -2  11  -3 46531.0 1924.90   3
  -2  11  -3 51734.1 2827.08   1
 -11  -2   3 48856.8 2640.13   2
  11   2   3 54741.3 3239.90   2
  -2  11  -5 100111. 3795.65   3
  -2  11  -5 113708. 4552.13   1
  11   2   5 115797. 5398.01   2
 -11  -2   5 105005. 4044.80   2
  -2  11  -7 26888.5 2150.05   1
  -2  11  -7 24128.6 1997.71   3
  11   2   7 27104.5 2763.95   2
  -2  11  -9 25096.2 2287.76   3
  -2  11  -9 24701.3 2168.22   1
  11   2   9 23992.8 2680.34   2
  -2  11 -11 30465.6 2825.49   3
  11   2  11 29843.4 3186.19   2
  -2  11 -11 32303.1 2581.09   1
  11   2  13 11562.6 2123.70   2
  -2  11 -13 10849.8 1680.69   1
  -2  11 -13 11853.8 1945.90   3
  -2  11 -15 2257.62 1144.10   3
  11   2  15 4809.15 1696.58   2
  -2  11 -15 5657.79 1312.97   1
  -2  11 -17 3855.78 1513.17   3
  11   2  17 4044.75 1606.41   2
  -2  11 -19 1655.03 1122.78   3
  -3  11  20-602.209 703.182   2
 -11  -3 -18 2371.84 1414.75   3
  -3  11  18 3260.21 1443.15   2
  -3  11  16 2310.09 1174.25   2
 -11  -3 -16 4136.09 1858.73   3
  -3  11  14 6688.30 1729.35   2
 -11  -3 -14 5639.14 1447.37   1
 -11  -3 -12 15645.6 2342.27   1
  -3  11  12 17070.7 2420.97   2
 -11  -3 -10 19327.8 2537.11   1
  -3  11  10 24450.5 1480.24   1
  -3  11   8 27143.4 1731.35   1
 -11  -3  -8 21119.2 2570.80   1
  -3  11   8 27732.7 2538.06   2
  -3  11   6 40068.5 2253.03   1
 -11  -3  -6 41839.1 3467.76   1
  -3  11   6 37734.4 2718.15   2
  -3  11   4 60231.6 2734.61   3
  -3  11   4 65946.9 3041.77   1
 -11  -3  -4 66328.5 4372.01   1
  -3  11   4 66812.9 3355.77   2
  -3  11   2 67566.2 3173.86   1
  -3  11   2 67939.1 2325.41   3
 -11  -3  -2 73068.7 4498.92   1
  -3  11   2 69346.1 3162.61   2
  -3  11   0 80838.6 3553.04   1
  11   3   0 77588.9 3518.36   2
 -11  -3   0 74010.5 4551.29   1
  -3  11  -2 73114.0 3438.03   1
  11   3   2 67336.9 3635.55   2
 -11  -3   2 72446.4 3527.28   2
  -3  11  -4 69976.0 3450.23   1
  11   3   4 70971.3 4077.60   2
  -3  11  -4 69228.3 2950.37   3
  -3  11  -6 36900.3 2464.89   3
  11   3   6 37128.2 3137.12   2
  -3  11  -6 44418.0 2766.73   1
  -3  11  -8 25157.1 2160.89   1
  11   3   8 24712.0 2687.71   2
  -3  11  -8 21407.3 2078.09   3
  -3  11 -10 21890.8 2324.64   3
  11   3  10 22031.1 2749.57   2
  -3  11 -10 21414.1 2100.07   1
  -3  11 -12 17159.2 2268.71   3
  11   3  12 13607.3 2358.05   2
  -3  11 -12 14580.8 1850.29   1
  -3  11 -14 6630.40 1623.95   3
  11   3  14 5130.40 1501.30   2
  -3  11 -14 8002.13 1527.73   1
  -3  11 -16 5474.61 1582.93   3
  11   3  16 3900.03 1523.23   2
  -3  11 -16 5478.46 1412.38   1
  11   3  18 216.928 715.407   2
  -3  11 -18 2284.62 1324.61   3
 -11  -4 -17-35.9418 1014.66   3
  -4  11  17 518.618 893.215   2
  -4  11  15 2071.83 1061.96   2
  -4  11  13 777.897 659.052   2
 -11  -4 -13-688.845 646.280   1
 -11  -4 -11 2032.12 966.190   1
  -4  11  11 601.568 560.240   2
  -4  11   9 471.197 434.353   2
  -4  11   9 2053.42 485.894   1
 -11  -4  -9 2689.74 905.569   1
  -4  11   7 7884.07 950.783   1
  -4  11   7 7671.00 1237.28   2
 -11  -4  -7 7328.82 1485.14   1
  -4  11   5 10009.4 1168.83   3
  -4  11   5 11910.0 1241.02   1
 -11  -4  -5 8227.80 1614.00   1
  -4  11   5 9274.87 1224.33   2
  -4  11   3 6852.33 931.356   2
  -4  11   3 7737.82 855.993   3
  -4  11   3 5798.90 903.981   1
 -11  -4  -3 6372.40 1365.90   1
  -4  11   1 25603.8 1926.95   1
  11   4  -1 29463.8 2034.03   2
  -4  11  -1 28697.7 2097.05   1
  11   4   1 25281.5 2118.71   2
  11   4   3 8245.98 1379.28   2
  -4  11  -3 7931.56 1180.12   1
  11   4   5 12886.9 1833.19   2
  -4  11  -5 9059.54 1245.17   1
  -4  11  -7 6110.07 1131.58   3
  -4  11  -7 5667.26 991.187   1
  11   4   7 7509.31 1491.76   2
  -4  11  -9 2378.72 882.240   3
  11   4   9 4328.06 1232.21   2
  -4  11  -9 1747.98 639.477   1
  -4  11 -11 1177.55 837.978   3
  11   4  11 534.649 653.866   2
  -4  11 -11 536.668 529.409   1
  11   4  13 328.743 898.904   2
  -4  11 -13-125.522 605.481   3
  -4  11 -13 587.570 539.597   1
  -4  11 -15 953.929 910.598   3
  11   4  15-624.586 1005.77   2
  -4  11 -15 625.211 661.577   1
  11   4  17-343.435 824.840   2
  -4  11 -17-497.181 896.364   3
  -4  11 -19 1849.72 1155.49   3
  -5  11  16-1030.31 809.088   2
 -11  -5 -16 2814.64 1572.78   3
  -5  11  14-588.465 884.562   2
  -5  11  12 395.375 583.897   2
 -11  -5 -10 18721.9 2531.32   1
  -5  11  10 19278.9 2214.72   2
 -11  -5  -8 18956.3 2446.98   1
  -5  11   8 16879.7 1870.41   2
  -5  11   8 17109.7 1440.70   1
 -11  -5  -6 1211.76 654.723   1
  -5  11   6-230.347 414.374   1
  -5  11   6 525.047 280.483   2
  -5  11   4 11027.7 1264.30   1
  -5  11   4 12389.0 1271.83   2
  -5  11   4 12938.7 1314.87   3
  -5  11   2 15479.1 1505.45   1
  -5  11   0-232.118 455.115   1
  11   5   0 232.903 347.221   2
  -5  11  -2 13549.0 1494.91   1
  11   5   2 14440.5 1708.58   2
   5 -11  -2 14259.6 1498.31   2
   5 -11  -4 9237.73 1202.43   2
  -5  11  -4 13523.6 1509.64   1
  11   5   4 12081.5 1735.90   2
  11   5   6 955.330 526.974   2
  -5  11  -6 408.229 519.601   1
  -5  11  -8 21590.3 2315.98   3
  11   5   8 18807.1 2480.47   2
  -5  11  -8 20063.7 2033.72   1
  11   5  10 19082.8 2657.49   2
  -5  11 -10 21404.3 2225.77   1
  -5  11 -10 19705.5 2423.04   3
  -5  11 -12 1401.91 875.464   3
  11   5  12-775.460 1035.59   2
  -5  11 -12 253.910 613.497   1
  -5  11 -14 608.870 577.499   1
  -5  11 -14-231.390 709.708   3
  11   5  14-141.988 627.532   2
  -5  11 -16-258.488 843.675   1
  -5  11 -16 1263.49 1126.21   3
  11   5  16-431.941 722.214   2
  -5  11 -18-211.510 873.264   3
 -11  -6 -17-658.736 1041.30   3
 -11  -6 -15 4166.35 1823.00   3
  -6  11  15 1165.26 616.788   2
  -6  11  13 4937.26 1328.50   2
  -6  11  11 432.777 485.464   2
  -6  11   9 25725.6 2409.62   2
  -6  11   9 28869.8 1922.03   1
  -6  11   7 27244.6 2190.10   2
  -6  11   7 27987.6 1994.30   1
  -6  11   5 27196.4 2039.07   1
  -6  11   5 28639.2 1977.58   2
  -6  11   3 7279.46 1061.52   1
  -6  11   1 23390.0 1978.47   1
  11   6  -1 26338.3 2089.08   2
  -6  11  -1 25356.5 2067.41   1
   6 -11  -1 23366.8 1867.38   2
  11   6   1 21890.4 2074.50   2
   6 -11  -3 9304.30 1155.75   2
  -6  11  -3 10612.8 1389.03   1
   6 -11  -5 28274.6 2058.63   2
  -6  11  -5 29082.5 2372.63   1
  11   6   5 28424.4 2812.68   2
  11   6   7 23995.7 2817.80   2
  -6  11  -7 28309.2 2423.33   1
  -6  11  -9 33909.5 3135.27   3
  11   6   9 23819.8 2950.40   2
  -6  11  -9 31500.1 2744.19   1
  -6  11 -11 2612.31 1015.83   3
  11   6  11 913.400 682.441   2
  -6  11 -11 1060.66 653.263   1
  -6  11 -13 4161.49 1273.69   1
  -6  11 -13 5270.69 1543.67   3
  11   6  13 4095.65 1412.02   2
  -6  11 -15 2687.79 1062.66   1
  -6  11 -15 2034.66 1115.88   3
  11   6  15 2488.39 1348.85   2
  -6  11 -17 2401.89 1397.65   3
  11   6  17 370.198 642.121   2
 -11  -7 -16 6836.75 2177.61   3
  -7  11  14 12383.0 2127.01   2
  -7  11  12 8717.40 1605.49   2
  -7  11  10 5160.33 1099.46   2
  -7  11   8 25598.5 2186.31   2
  -7  11   8 27001.2 2028.68   1
  -7  11   6 41358.7 2604.47   1
  -7  11   6 40318.6 2391.71   2
  -7  11   4 82955.6 3985.08   1
  -7  11   4 88999.0 3265.67   2
  -7  11   2 28086.6 2245.37   1
  -7  11   0 48157.9 3015.41   1
   7 -11   0 44773.4 2544.17   2
  11   7   0 49023.5 3108.34   2
  11   7   2 28693.6 2530.75   2
  -7  11  -2 31026.8 2453.38   1
   7 -11  -2 29938.4 2016.58   2
  -7  11  -4 90935.9 4557.07   1
   7 -11  -4 91726.4 3738.37   2
  11   7   4 90846.2 5110.19   2
  -7  11  -6 41361.6 3059.84   1
  11   7   6 41310.0 3616.19   2
  11   7   8 20424.1 2709.03   2
  -7  11  -8 26892.4 2589.43   1
  11   7  10 5292.14 1489.32   2
  -7  11 -10 5712.24 1449.01   3
  -7  11 -10 3513.42 1122.47   1
  -7  11 -12 9285.73 1745.83   1
  11   7  12 10903.1 2252.44   2
  -7  11 -12 14368.7 2461.20   3
  -7  11 -14 9134.05 1839.23   1
  -7  11 -14 10734.9 2160.16   3
  11   7  14 10928.1 2400.52   2
  -7  11 -16 6535.43 1887.54   3
  -7  11 -16 5398.72 1526.96   1
  11   7  16 6984.70 2208.82   2
  -7  11 -18 4853.26 1857.09   3
 -11  -8 -17 6061.39 2045.06   3
 -11  -8 -15 9494.32 2282.84   3
  -8  11  11 2249.64 781.886   2
  -8  11   9 25457.2 2022.10   1
  -8  11   9 25759.8 2218.28   2
  -8  11   7 7571.38 1163.19   1
  -8  11   7 7370.03 1009.94   2
  -8  11   5 28747.0 2280.14   1
  -8  11   5 27951.7 1652.36   2
  -8  11   3 19926.0 1928.63   1
   8 -11   1 4486.01 744.537   2
  11   8  -1 4317.35 958.748   2
  -8  11   1 5342.04 1037.46   1
   8 -11  -1 3554.30 709.809   2
  -8  11  -1 2728.25 736.027   1
  11   8   1 4914.05 1098.63   2
   8 -11  -3 25591.7 1709.08   2
  -8  11  -3 25075.3 2340.11   1
  11   8   3 20228.9 2290.60   2
  -8  11  -5 28815.5 2583.87   1
  11   8   5 29324.8 2972.32   2
  11   8   7 6864.97 1531.38   2
  -8  11  -7 7023.41 1318.00   1
  11   8   9 22234.6 2941.92   2
  -8  11  -9 23607.4 2605.23   1
  -8  11 -11 1987.14 889.223   1
  -8  11 -11 3116.80 1194.83   3
  11   8  11 1173.14 823.353   2
  -8  11 -13 3516.59 1079.14   1
  11   8  13 2140.67 1144.55   2
  -8  11 -13 1479.90 1017.17   3
  -8  11 -15 10226.1 2259.93   3
  11   8  15 5809.60 1855.99   2
  -8  11 -15 5910.74 1618.81   1
  -8  11 -17 4047.67 1697.33   3
  11   8  17 4608.00 1867.88   2
 -11  -9 -16 1980.30 1433.34   3
 -11  -9 -14 2366.42 1555.56   3
  -9  11   8 14206.1 1613.37   1
  -9  11   8 14456.8 1423.45   2
  -9  11   6 8613.13 1336.11   1
  -9  11   6 8493.17 870.674   2
  -9  11   4 18887.8 1949.01   1
  -9  11   2 17051.5 1902.77   1
  -9  11   0 13787.3 1757.66   1
   9 -11   0 18355.8 1464.61   2
  11   9   0 16097.3 1867.21   2
   9 -11  -2 17576.1 1350.19   2
  -9  11  -2 18523.0 2062.71   1
  11   9   2 19240.8 2180.04   2
   9 -11  -4 17877.2 1270.69   2
  -9  11  -4 18285.4 2125.96   1
  11   9   4 19475.3 2375.10   2
  -9  11  -6 8990.03 1545.39   1
  11   9   6 11584.3 1920.40   2
  -9  11  -8 13530.1 1979.23   1
  11   9   8 15275.2 2412.12   2
  -9  11 -10 4862.98 1266.92   1
  11   9  10 4193.65 1350.72   2
  -9  11 -12 536.679 622.048   1
  11   9  12 1710.97 1080.59   2
  -9  11 -14-660.017 955.630   1
  -9  11 -14 2384.16 1256.46   3
  11   9  14-252.705 931.442   2
  -9  11 -16 1573.09 1106.73   3
  -9  11 -16 1139.83 799.542   1
  11   9  16-194.271 916.327   2
  -9  11 -18 2048.50 1433.84   3
 -11 -10 -17 1925.49 1314.76   3
 -11 -10 -15 1366.56 1214.05   3
 -10  11   9 5947.24 1090.22   1
 -10  11   7 11313.8 1538.85   1
 -10  11   5 25276.9 2367.37   1
 -10  11   3 53411.6 3593.39   1
  10 -11   1 2596.86 600.063   2
  11  10  -1 2805.83 913.546   2
 -10  11   1 3555.62 947.204   1
 -10  11  -1 2048.19 792.450   1
  10 -11  -1 1487.36 407.098   2
  11  10   1 1714.53 716.119   2
  10 -11  -3 50513.6 2008.78   2
 -10  11  -3 50046.8 3701.55   1
  11  10   3 53475.2 3898.80   2
  11  10   5 24112.4 2809.95   2
 -10  11  -5 23836.8 2551.90   1
  11  10   7 10640.0 2059.05   2
 -10  11  -7 11368.6 1878.46   1
 -10  11  -9 5643.34 1531.36   1
  11  10   9 7945.23 1923.94   2
 -10  11 -11 7465.87 1701.16   1
  11  10  11 9248.46 2288.57   2
 -10  11 -13 1900.19 832.050   1
  11  10  13 1422.79 1137.37   2
 -10  11 -15 718.521 965.986   3
 -10  11 -15-982.569 1166.27   1
  11  10  15 1168.07 1021.78   2
 -10  11 -17-362.704 812.017   3
 -10  11 -17-390.573 975.844   1
 -11 -11 -16 4731.84 2031.61   3
 -11 -11 -14 4314.91 1809.44   3
  11  11 -14 4386.85 1171.03   1
 -11  11   8 10194.2 1512.86   1
 -11  11   6 16199.1 1986.78   1
 -11  11   4 32843.8 2881.97   1
 -11  11   2 43826.1 3410.32   1
  11 -11   0 51612.3 2399.52   2
 -11  11   0 53567.9 3858.63   1
  11  11   0 53105.2 3636.86   2
  11 -11  -2 36797.1 1493.63   2
  11  11   2 44557.2 3506.47   2
 -11  11  -2 42464.6 3467.81   1
  11  11   4 35619.1 3345.78   2
 -11  11  -4 34908.9 3247.22   1
 -11  11  -6 11450.1 1944.08   1
  11  11   6 16865.5 2455.43   2
 -11  11  -8 11122.0 2027.23   1
  11  11   8 13241.8 2368.94   2
 -11  11 -10 16244.4 2477.20   1
  11  11  10 16030.3 2776.48   2
 -11  11 -12 13990.6 2399.13   1
  11  11  12 15372.3 2873.51   2
 -11  11 -14 3763.67 1359.88   1
  11  11  14 5360.86 1841.40   2
 -11  11 -14 6047.04 1975.37   3
 -11  11 -16 4665.19 1902.00   3
 -11  11 -16 12.3778 833.107   1
 -12  11 -17 1179.12 1375.06   1
 -12  11 -15 5085.86 1718.35   3
 -12  11 -15 5458.45 1822.62   1
  11  12  15 7133.13 2236.46   2
 -12  11 -13 9126.75 2091.83   1
  11  12  13 8510.51 2213.59   2
 -12  11 -11 10735.9 2180.63   1
  11  12  11 7485.20 2001.88   2
  11  12   9 24363.4 3298.29   2
 -12  11  -9 25885.8 3160.01   1
  11  12   7 31644.4 3508.35   2
 -12  11  -7 31614.5 3393.74   1
  11  12   5 34876.3 3490.38   2
 -12  11  -5 25036.7 2908.56   1
 -12  11  -3 14027.4 2111.13   1
  11  12   3 12253.5 1978.42   2
  11  12   1 10950.7 1696.56   2
 -12  11  -1 11142.2 1859.91   1
 -12  11   1 10705.9 1761.07   1
 -12  11   3 14587.6 2007.05   1
 -12  11   5 33125.5 2985.72   1
 -12  11   7 32955.5 2918.01   1
 -11 -12 -13 10632.2 2347.24   3
 -11 -12 -15 4093.75 1666.23   3
 -11 -12 -17 895.841 1336.12   3
 -12  10 -16 4274.55 1990.55   3
 -12  10 -16 1756.28 1223.89   1
 -12  10 -14 579.901 957.547   1
  10  12  14 1764.54 1043.07   2
 -12  10 -12 2112.37 1056.17   1
  10  12  12 3021.23 1342.24   2
 -12  10 -10 6943.26 1627.54   1
  10  12  10 8045.62 1949.53   2
 -12  10  -8 11491.9 2049.30   1
  10  12   8 11531.1 2188.58   2
 -12  10  -6 17418.9 2433.36   1
  10  12   6 24603.4 2927.69   2
  10  12   4 43421.2 3717.41   2
 -12  10  -4 45472.4 3799.88   1
  10  12   2 75224.5 4659.89   2
 -12  10  -2 85557.0 5176.75   1
  12 -10   0 60794.0 2256.93   2
  10  12   0 62288.9 3939.29   2
 -12  10   0 59867.5 4196.15   1
 -12  10   2 75374.4 4679.96   1
 -12  10   4 43114.7 3399.81   1
 -12  10   6 18149.6 2130.19   1
 -12  10   8 8427.28 1450.02   1
 -10 -12 -12 4506.32 1534.66   3
  10  12 -14-827.673 762.544   1
 -10 -12 -14 1051.83 1024.68   3
 -10 -12 -16 3372.29 1497.93   3
 -12   9 -17 1597.36 1286.15   3
   9  12  15 1717.88 1249.39   2
 -12   9 -15 482.263 697.521   1
 -12   9 -13 4862.24 1582.46   1
   9  12  13 5082.59 1703.44   2
 -12   9 -11 2410.88 1063.21   1
   9  12  11 1121.63 836.153   2
 -12   9  -9 718.088 793.512   1
   9  12   9 175.144 688.869   2
 -12   9  -7 14024.5 2209.90   1
   9  12   7 15479.3 2351.14   2
   9  12   5 19232.1 2476.46   2
 -12   9  -5 21438.6 2597.39   1
   9  12   3 31062.5 2977.35   2
 -12   9  -3 26612.6 2814.61   1
   9  12   1 23174.4 2370.39   2
 -12   9  -1 22467.3 2530.33   1
 -12   9   1 20786.7 2390.85   1
 -12   9   3 26400.4 2608.29   1
 -12   9   5 19079.9 2168.15   1
 -12   9   7 14001.5 1862.59   1
 -12   9   9-13.0347 415.933   1
   9  12 -13 5805.36 1335.20   1
  -9 -12 -13 6488.42 1725.65   3
  -9 -12 -15 1203.57 926.157   3
  -9 -12 -17 1053.26 1198.52   3
 -12   8 -16 731.317 1108.10   3
   8  12  16-703.148 1077.54   2
 -12   8 -16-362.374 923.467   1
   8  12  14-262.401 647.978   2
 -12   8 -14 1873.06 1156.31   1
 -12   8 -12 2613.15 1236.03   1
   8  12  12 1515.83 922.233   2
 -12   8 -10 803.223 758.877   1
   8  12  10 1327.42 706.022   2
 -12   8  -8 7795.36 1730.38   1
   8  12   8 6990.37 1605.96   2
 -12   8  -6 22694.9 2737.41   1
   8  12   6 17811.3 2410.81   2
 -12   8  -4 17468.4 2263.31   1
   8  12   4 20885.1 2487.42   2
 -12   8  -2 5441.83 1237.16   1
   8  12   2 5276.75 1267.64   2
   8  12   0-64.8307 509.220   2
  12  -8   0 238.567 114.577   2
 -12   8   0 771.117 612.653   1
  12  -8   0 294.817 116.029   2
 -12   8   2 7387.13 1404.81   1
 -12   8   4 17691.3 2078.49   1
 -12   8   6 19454.1 2124.30   1
 -12   8   8 6748.46 1233.91   1
   8  12 -12 649.487 542.490   1
  -8 -12 -12 1859.38 1031.84   3
  -8 -12 -14 1421.33 986.489   3
   8  12 -14 2249.79 923.507   1
  -8 -12 -16-86.9989 691.752   3
  -8 -12 -18 2049.10 1280.16   3
 -12   7 -17 6441.55 2132.26   3
   7  12  17 4590.52 1739.20   2
   7  12  15 6532.22 1970.47   2
 -12   7 -15 4018.73 1404.68   1
   7  12  13 9403.78 2219.43   2
 -12   7 -13 6817.90 1724.72   1
   7  12  11 7610.47 1882.51   2
 -12   7 -11 8832.93 1855.94   1
 -12   7  -9 13297.8 2189.66   1
   7  12   9 10372.7 1995.25   2
 -12   7  -7 9223.20 1740.55   1
   7  12   7 9107.39 1805.21   2
 -12   7  -5 19061.5 2415.03   1
   7  12   5 18815.5 2356.31   2
 -12   7  -3 5860.81 1257.02   1
   7  12   3 8647.57 1512.00   2
   7  12   1 1372.04 665.680   2
 -12   7  -1 1536.26 823.585   1
  12  -7   1 1978.10 376.804   2
 -12   7   1 1122.81 581.433   1
 -12   7   3 7228.81 1291.51   1
 -12   7   5 18556.3 2089.36   1
 -12   7   7 8670.67 1432.01   1
 -12   7   9 10771.6 1541.00   1
   7  12 -11 7957.37 1442.78   1
  -7 -12 -11 9585.11 1776.78   3
   7  12 -13 6719.11 1356.25   1
  -7 -12 -13 12399.1 2138.80   3
  -7 -12 -15 6653.08 1727.68   3
   7  12 -15 4917.81 1171.57   1
  -7 -12 -17 4147.70 1635.42   3
 -12   6 -16 16361.5 2847.79   1
 -12   6 -16 19695.0 3482.86   3
   6  12  16 15710.5 3044.91   2
   6  12  14 19236.0 3163.03   2
 -12   6 -14 12258.4 2301.29   1
 -12   6 -12 29941.1 3470.79   1
   6  12  12 32435.2 3823.07   2
 -12   6 -10 31966.2 3426.67   1
   6  12  10 24498.9 3141.31   2
 -12   6  -8 33844.4 3334.16   1
   6  12   8 35550.8 3514.93   2
 -12   6  -6 35390.5 3300.47   1
   6  12   6 38627.3 3445.56   2
  -6 -12   4 8535.35 1031.72   3
 -12   6  -4 7924.22 1512.91   1
   6  12   4 7679.55 1489.58   2
 -12   6  -2 19376.5 2242.02   1
   6  12   2 15274.7 1890.17   2
   6  12   0 2905.75 845.166   2
 -12   6   0 3229.34 1004.07   1
 -12   6   2 15126.4 1896.73   1
  12  -6   2 15331.2 1243.76   2
 -12   6   4 9213.93 1484.24   1
 -12   6   6 39625.5 3061.27   1
  -6 -12  -8 35615.8 2955.42   3
 -12   6   8 36151.6 2853.39   1
 -12   6   8 35737.8 1814.28   2
   6  12 -10 30262.9 2722.84   1
  -6 -12 -10 30994.9 2927.56   3
   6  12 -12 29017.5 2742.75   1
  -6 -12 -12 28361.7 3021.14   3
   6  12 -14 16821.5 2045.14   1
  -6 -12 -14 18137.6 2652.48   3
  -6 -12 -16 14032.4 2531.41   3
  -6 -12 -18 3937.52 1331.47   3
 -12   5 -17 4734.57 1868.56   3
   5  12  17 2512.16 1559.87   2
 -12   5 -15 4307.75 1513.17   1
   5  12  15 2358.69 1169.92   2
 -12   5 -13 6139.62 1709.55   1
   5  12  13 8817.28 2034.33   2
   5  12  11 4720.48 1593.38   2
 -12   5 -11 3649.55 1206.79   1
 -12   5  -9 26119.3 2973.31   1
   5  12   9 23219.2 2888.17   2
 -12   5  -7 32614.8 3156.56   1
   5  12   7 32205.8 3175.34   2
  -5 -12   5 36648.1 2263.82   3
 -12   5  -5 32157.0 3028.14   1
   5  12   5 36212.9 3107.62   2
  -5 -12   3 3762.37 599.096   3
 -12   5  -3 4009.01 1074.44   1
   5  12   3 4624.03 1056.52   2
   5  12   1 7245.34 1280.92   2
 -12   5  -1 5699.47 1222.87   1
 -12   5   1 7818.54 1405.85   1
  12  -5   1 6704.78 724.130   2
 -12   5   3 4060.39 1009.83   1
  12  -5   3 4209.87 757.354   2
  12  -5   5 33439.7 2417.69   2
 -12   5   5 34179.5 2825.79   1
 -12   5   7 26813.7 2493.94   1
  -5 -12  -7 32457.1 2512.32   3
 -12   5   7 30075.9 1443.97   2
   5  12  -9 27997.0 2531.06   1
 -12   5   9 25247.3 1797.42   2
 -12   5   9 26719.6 2393.66   1
  -5 -12  -9 31662.3 2744.73   3
  -5 -12 -11 3137.88 1026.48   3
   5  12 -11 4306.83 1100.47   1
  -5 -12 -13 8058.02 1709.12   3
   5  12 -13 5532.99 1195.77   1
  -5 -12 -15 3193.91 1259.78   3
   5  12 -15 3599.97 1117.92   1
  12  -5  17 3499.37 1475.89   2
  -5 -12 -17 3457.55 1339.86   3
   4  12  18 1646.30 1403.31   2
 -12   4 -16 3603.64 1760.49   3
 -12   4 -16 1343.90 1027.49   1
   4  12  16 489.947 751.230   2
 -12   4 -14 2444.20 1260.00   1
   4  12  14 228.149 719.532   2
 -12   4 -12 2982.23 1283.13   1
   4  12  12 2800.64 1278.80   2
   4  12  10 4908.49 1427.62   2
 -12   4 -10 5335.63 1379.43   1
   4  12   8 26742.2 2938.06   2
 -12   4  -8 25984.0 2867.84   1
  -4 -12   6 8423.82 1113.92   3
   4  12   6 5720.82 1299.31   2
 -12   4  -6 6440.59 1332.17   1
  -4 -12   4 1551.59 453.072   3
   4  12   4 114.425 367.149   2
 -12   4  -4 2054.12 824.723   1
 -12   4  -2 2130.31 808.286   1
  -4 -12   2 3317.43 464.445   3
   4  12   2 1238.00 565.502   2
   4  12   0 955.244 511.590   2
 -12   4   0 1953.66 742.919   1
  12  -4   0 1477.53 289.359   2
 -12   4   2 2127.06 651.736   1
  12  -4   2 2934.98 589.402   2
  12  -4   4 571.875 280.789   2
 -12   4   4 70.4296 492.635   1
  -4 -12  -6 7848.88 1108.07   3
 -12   4   6 7738.66 617.267   2
 -12   4   6 7421.02 1320.58   1
  12  -4   6 6788.86 1146.86   2
 -12   4   6 7307.08 554.737   2
   4  12  -8 29848.1 2555.18   1
  -4 -12  -8 26322.1 2292.06   3
  12  -4   8 31250.1 2718.99   2
 -12   4   8 30519.4 2609.54   1
   4  12 -10 6480.58 1307.02   1
  -4 -12 -10 4474.93 1059.13   3
  -4 -12 -12 3149.79 1113.26   3
   4  12 -12 1508.02 673.017   1
  -4 -12 -14 717.708 766.028   3
  12  -4  14 1445.43 946.233   2
   4  12 -14 931.005 656.252   1
  12  -4  16 1251.04 1062.40   2
  -4 -12 -16 784.112 698.587   3
  -4 -12 -18 470.076 760.771   3
  12  -4  18 1496.10 1178.82   2
   3  12  17 153.808 871.672   2
 -12   3 -17 1908.17 1771.80   3
 -12   3 -15 1070.78 891.125   1
   3  12  15 871.456 935.000   2
 -12   3 -13 6867.92 1692.62   1
   3  12  13 7154.46 1819.90   2
 -12   3 -11 3373.64 1137.63   1
   3  12  11 3932.36 1313.53   2
 -12   3  -9 33646.9 3344.92   1
   3  12   9 38239.2 3574.47   2
 -12   3  -7 51054.5 3989.26   1
   3  12   7 50118.0 3822.14   2
  -3 -12   5 87011.9 3493.94   3
 -12   3  -5 80312.8 4917.90   1
   3  12   5 78664.4 4574.04   2
  -3 -12   3 38305.7 1751.54   3
 -12   3  -3 35741.1 3132.00   1
   3  12   3 38828.9 2917.92   2
  -3 -12   1 105472. 2578.60   3
 -12   3  -1 108732. 5483.26   1
   3  12   1 109894. 4851.77   2
  12  -3   1 115034. 3810.09   2
 -12   3   1 108183. 5473.15   1
  12  -3   3 41319.2 2503.28   2
 -12   3   3 45436.5 3333.54   1
  -3 -12  -3 40410.1 1820.12   3
 -12   3   5 92422.2 4829.34   1
  -3 -12  -5 86519.7 3393.60   3
  12  -3   5 73979.0 3860.28   2
 -12   3   5 80941.1 2440.20   2
   3  12  -7 55274.7 3415.08   1
  -3 -12  -7 48702.8 2852.46   3
  12  -3   7 48241.9 3308.66   2
 -12   3   7 49597.8 3435.96   1
  -3 -12  -9 35870.7 2715.90   3
  12  -3   9 33888.6 3027.61   2
   3  12 -11 4809.87 1104.89   1
  12  -3  11 4840.43 1206.69   2
  -3 -12 -11 7049.57 1373.19   3
  12  -3  13 6111.65 1574.29   2
  -3 -12 -13 6201.34 1408.53   3
   3  12 -13 8905.42 1443.45   1
  12  -3  15 1213.66 894.004   2
   3  12 -15 718.965 520.141   1
  -3 -12 -15 1712.13 1039.39   3
  12  -3  17-129.615 893.198   2
  -3 -12 -17 446.247 693.920   3
  -3 -12 -19-53.7257 736.426   3
   2  12  18-298.310 1042.50   2
   2  12  16 1913.61 1287.62   2
   2  12  14 4995.90 1741.91   2
 -12   2 -14 4967.16 1462.49   1
   2  12  12 21928.2 2969.75   2
 -12   2 -12 20696.3 2796.22   1
   2  12  10 13767.6 2236.99   2
 -12   2 -10 13279.2 2148.60   1
 -12   2  -8 62708.5 4514.22   1
   2  12   8 64218.0 4477.87   2
   2  12   6 81334.4 4709.39   2
 -12   2  -6 79709.5 4929.58   1
 -12   2  -4 105459. 5648.85   1
   2  12   4 116126. 5332.06   2
 -12   2  -2 140817. 6489.19   1
   2  12   2 149403. 5865.67   2
 -12   2   0 186441. 7561.32   1
  12  -2   0 193816. 5157.54   2
 -12   2   2 145237. 3681.21   2
 -12   2   2 153230. 6537.77   1
  12  -2   2 147917. 4994.84   2
   2  12  -4 116966. 4980.92   1
  -2 -12  -4 122252. 3657.25   3
 -12   2   4 117183. 5674.17   1
  12  -2   4 114573. 4871.48   2
 -12   2   4 118488. 3407.60   2
   2  12  -6 86011.6 4224.83   1
  -2 -12  -6 80004.7 3381.59   3
  12  -2   6 72295.0 4044.01   2
 -12   2   6 77762.6 4445.38   1
 -12   2   6 73184.4 2645.81   2
  -2 -12  -8 67450.1 3497.67   3
   2  12  -8 68330.5 3788.03   1
  12  -2   8 60638.6 4011.49   2
   2  12 -10 16640.7 1822.54   1
  -2 -12 -10 13080.3 1660.51   3
  12  -2  10 11195.7 1828.88   2
   2  12 -12 24023.7 2274.98   1
  12  -2  12 22835.2 2839.03   2
  -2 -12 -12 21796.1 2413.01   3
  -2 -12 -14 4544.23 1251.59   3
  12  -2  14 2914.45 1188.07   2
   2  12 -14 4909.89 1106.63   1
  -2 -12 -16 3128.82 1330.25   3
  12  -2  16 4036.64 1544.00   2
  12  -2  18 1577.90 1273.28   2
  -2 -12 -18 239.334 615.394   3
 -12   1 -17 689.535 1143.39   3
   1  12  17-1282.54 1146.61   2
 -12   1 -15 2694.83 1150.41   1
   1  12  15-103.652 937.041   2
   1  12  13 3181.05 1300.82   2
 -12   1 -13 2868.75 1104.45   1
   1  12  11 9721.02 1965.74   2
 -12   1 -11 8957.00 1773.83   1
   1  12   9 3729.85 705.978   1
   1  12   9 2970.14 913.569   2
 -12   1  -7 7279.65 1522.87   1
   1  12   7 4788.56 1212.32   2
 -12   1  -5 1281.42 716.914   1
   1  12   5 353.264 595.136   2
 -12   1  -3 4677.48 1157.59   1
   1  12   3 5973.12 1107.91   2
 -12   1  -1 23258.1 2481.88   1
  12  -1  -1 23369.1 1328.49   2
   1  12   1 24633.1 2058.30   2
   1  12  -1 23298.4 1962.68   1
 -12   1   1 23968.7 1434.39   2
  12  -1   1 23377.0 1684.98   2
 -12   1   1 20744.8 2332.83   1
   1  12  -3 3383.84 783.368   1
  12  -1   3 4010.90 834.109   2
 -12   1   3 3685.85 567.720   2
 -12   1   3 3493.50 991.549   1
  -1 -12  -5 1689.47 416.394   3
  12  -1   5 825.861 520.764   2
   1  12  -5 295.900 491.843   1
 -12   1   5 1340.43 709.634   1
 -12   1   5 1046.24 356.091   2
  -1 -12  -7 8100.25 1073.04   3
   1  12  -7 7681.75 1224.53   1
  12  -1   7 4452.98 1024.42   2
   1  12  -9 5300.83 1040.34   3
  -1 -12  -9 5140.11 1003.87   3
   1  12  -9 7523.05 1291.41   1
   1  12 -11 7056.25 1311.79   3
  -1 -12 -11 7312.68 1288.90   3
  12  -1  11 8564.89 1638.58   2
   1  12 -11 8195.54 1316.98   1
   1  12 -13 2022.64 831.450   3
  -1 -12 -13 3823.93 1090.81   3
  12  -1  13 1811.21 885.648   2
   1  12 -13 2862.61 888.326   1
   1  12 -15 863.663 751.976   3
  -1 -12 -15 1357.20 1032.51   3
  12  -1  15 1213.16 873.022   2
   1  12 -15 433.251 439.872   1
  -1 -12 -17 173.688 652.141   3
  12  -1  17 505.102 620.164   2
  -1 -12 -19-659.767 887.954   3
   0  12  18 1132.77 1173.83   2
   0  12  16 272.228 750.829   2
 -12   0 -14 3332.74 1171.62   1
   0  12  14 2697.56 1141.45   2
 -12   0 -12 10110.8 2046.86   1
   0  12  12 18199.9 2649.54   2
   0  12  10 6369.75 861.381   1
   0  12  10 5317.99 1466.38   2
 -12   0 -10 5663.13 1475.51   1
   0  12   8 9005.35 1608.88   2
 -12   0  -8 10319.6 1860.77   1
   0  12   8 6688.90 963.632   1
   0  12   6 41937.2 2496.24   1
   0  12   6 46829.1 3347.45   2
 -12   0  -6 41457.5 3541.41   1
   0  12   4 82406.0 3683.75   1
   0  12   4 83403.0 4290.50   2
 -12   0  -4 81856.8 4968.42   1
   0  12   2 84726.2 3813.56   1
 -12   0  -2 87999.9 5085.11   1
   0  12   2 87512.8 4091.06   2
   0  12   0 16986.6 1663.89   1
 -12   0   0 17291.0 1410.90   2
 -12   0   0 14558.2 1971.03   1
  12   0   0 17626.2 1391.18   2
   0  12  -2 93416.8 4242.50   1
 -12   0   2 82689.1 4793.72   1
 -12   0   2 89717.0 3379.56   2
  12   0   2 83999.8 3841.55   2
   0  12  -4 92680.1 4181.15   1
  12   0   4 84513.9 4319.52   2
 -12   0   4 81877.5 3243.81   2
 -12   0   4 86450.2 4841.18   1
   0 -12  -6 40028.9 2214.65   3
   0  12  -6 45691.0 2850.21   1
   0  12  -6 38021.0 2241.02   3
  12   0   6 42562.9 3150.09   2
 -12   0   6 36947.4 2074.35   2
   0 -12  -8 7885.73 1146.48   3
  12   0   8 8654.20 1529.33   2
   0  12  -8 10270.4 1396.10   1
   0  12  -8 6054.02 1033.46   3
   0 -12 -10 5814.20 1145.70   3
   0  12 -10 5435.00 1131.47   3
  12   0  10 4965.20 1275.75   2
   0  12 -10 6988.98 1207.38   1
   0 -12 -12 14003.5 1938.05   3
   0  12 -12 11011.1 1809.61   3
   0  12 -12 15048.1 1791.30   1
  12   0  12 10917.3 2018.74   2
  12   0  14 4590.24 1454.03   2
   0 -12 -14 2056.26 814.421   3
   0  12 -14 2214.62 873.500   3
   0  12 -14 2416.04 809.482   1
   0  12 -16-339.284 665.466   3
  12   0  16 1991.23 1146.75   2
   0 -12 -16 1588.89 898.067   3
   0  12 -16-370.291 686.792   1
   0  12 -18 13.6690 654.655   3
   0 -12 -18 274.906 590.200   3
  12   0  18-593.502 980.676   2
  -1  12  19 5481.95 1972.12   2
 -12  -1 -17 3718.35 1796.22   3
  -1  12  17 1140.19 791.132   2
  -1  12  15 1215.32 1085.11   2
 -12  -1 -15 297.501 546.584   1
 -12  -1 -13 828.746 736.894   1
  -1  12  13 2054.93 979.482   2
  -1  12  11 34763.5 3531.17   2
 -12  -1 -11 30609.4 3319.77   1
  -1  12   9 25509.2 1780.76   1
  -1  12   9 30302.4 2937.92   2
 -12  -1  -9 30115.8 3205.91   1
  -1  12   7 24753.0 1815.93   1
  -1  12   7 23063.1 2364.36   2
 -12  -1  -7 24021.5 2715.39   1
  -1  12   5 42211.4 2477.12   1
  -1  12   5 43502.9 3025.71   2
 -12  -1  -5 44476.4 3645.21   1
 -12  -1  -3 96953.0 5482.98   1
  -1  12   3 99218.8 4140.14   1
  -1  12   3 101666. 4518.28   2
 -12  -1  -1 34740.9 3132.52   1
 -12  -1  -1 38889.9 2379.31   2
  -1  12   1 35815.9 2393.65   1
  12   1  -1 39081.9 2066.57   2
  -1  12  -1 38089.6 2475.65   1
 -12  -1   1 36590.1 3140.90   1
 -12  -1   1 33274.8 2137.38   2
  12   1   1 33675.0 2238.82   2
 -12  -1   3 96012.0 5236.78   1
  -1  12  -3 102794. 4330.97   1
  12   1   3 98145.8 4548.92   2
 -12  -1   3 95741.2 3838.55   2
  -1  12  -5 39787.0 2131.81   3
  -1  12  -5 50209.3 2978.12   1
 -12  -1   5 38726.6 2257.77   2
  12   1   5 49393.1 3396.84   2
  12   1   7 24985.1 2603.87   2
  -1  12  -7 26958.5 2042.57   3
   1 -12  -9 27119.5 2235.06   3
  -1  12  -9 26783.2 2320.29   3
  -1  12  -9 28589.0 2360.49   1
  12   1   9 22703.0 2606.75   2
   1 -12 -11 28169.5 2605.43   3
  -1  12 -11 31218.1 2798.32   3
  -1  12 -11 31099.6 2628.54   1
  12   1  11 28911.0 3189.93   2
   1 -12 -13 196.389 505.808   3
  -1  12 -13 79.7508 497.410   3
  -1  12 -13 221.661 499.012   1
  -1  12 -15 1582.24 971.759   3
  12   1  15 1695.70 969.487   2
   1 -12 -15 944.946 564.616   3
  -1  12 -15-571.120 752.077   1
  -1  12 -17 1982.68 940.927   3
  12   1  17 2049.02 1162.99   2
  -1  12 -19 3463.03 1329.95   3
  -2  12  18 1380.29 1184.39   2
  -2  12  16 8109.22 2048.40   2
 -12  -2 -14 12451.6 2224.56   1
  -2  12  14 13004.9 2331.64   2
  -2  12  12 12988.0 2160.17   2
 -12  -2 -12 12668.9 2227.28   1
  -2  12  10 8236.24 923.334   1
  -2  12  10 10238.0 1762.57   2
 -12  -2  -8 26867.3 3006.87   1
  -2  12   8 28632.1 1884.42   1
  -2  12   8 27410.0 2642.36   2
 -12  -2  -6 74136.2 4860.16   1
  -2  12   6 66055.4 3114.18   1
  -2  12   6 67763.4 3931.39   2
  -2  12   4 94286.3 3889.82   1
 -12  -2  -4 88882.4 5305.55   1
  -2  12   4 95421.4 4399.53   2
  -2  12   2 27098.4 1983.58   1
  -2  12   2 28566.0 2085.13   2
  -2  12   0 37108.6 2431.09   1
 -12  -2   0 37573.1 2478.63   2
 -12  -2   0 40077.3 3344.56   1
  12   2   0 36341.2 2269.32   2
  -2  12  -2 21150.4 918.249   3
  -2  12  -2 24279.7 1976.10   1
 -12  -2   2 28458.9 2757.57   1
 -12  -2   2 28976.7 2093.11   2
  12   2   2 29423.3 2300.37   2
  -2  12  -4 93596.0 4163.47   1
  12   2   4 93064.8 4720.62   2
 -12  -2   4 93565.5 3904.50   2
  -2  12  -4 86403.2 3075.73   3
  -2  12  -6 61148.3 3020.66   3
  -2  12  -6 71801.1 3648.96   1
  12   2   6 64145.5 4168.03   2
  -2  12  -8 26094.2 2197.12   3
  -2  12  -8 28274.6 2345.59   1
  12   2   8 28951.3 2935.87   2
  -2  12 -10 6171.89 1210.13   3
  12   2  10 6806.66 1497.99   2
  -2  12 -10 7463.01 1247.65   1
  -2  12 -12 15662.2 1888.07   1
  12   2  12 14061.4 2333.63   2
  -2  12 -12 13755.9 1983.98   3
  -2  12 -14 12510.0 2158.28   3
  12   2  14 8372.19 1930.48   2
  -2  12 -14 10784.3 1740.63   1
  -2  12 -16 8084.68 1843.19   3
  12   2  16 8639.05 2113.42   2
  -2  12 -16 7939.75 1607.62   1
  -2  12 -18 2330.50 1180.60   3
  -3  12  19 2417.67 1359.31   2
 -12  -3 -17 1048.97 866.806   3
  -3  12  17 2213.42 1156.11   2
  -3  12  15 10966.6 2251.93   2
 -12  -3 -13 12857.4 2203.32   1
  -3  12  13 11917.3 2121.21   2
  -3  12  11 23370.3 2729.64   2
 -12  -3 -11 27819.2 3155.89   1
  -3  12   9 31169.8 1931.78   1
  -3  12   9 35183.9 3069.18   2
  -3  12   7 105443. 4018.01   1
  -3  12   7 98723.6 4916.31   2
 -12  -3  -7 104033. 5971.51   1
  -3  12   5 174716. 5680.17   3
  -3  12   5 183938. 5842.29   1
 -12  -3  -5 198022. 8294.30   1
  -3  12   5 186801. 6612.62   2
  -3  12   3 192897. 6050.00   1
 -12  -3  -3 194961. 8158.66   1
  -3  12   3 199913. 6273.49   2
  -3  12   1 116869. 4494.47   1
  12   3  -1 118985. 4346.32   2
 -12  -3  -1 122309. 6150.72   1
  -3  12  -1 121456. 4723.77   1
 -12  -3   1 120902. 6109.36   1
  12   3   1 115361. 4805.51   2
  -3  12  -3 199416. 6483.27   1
  12   3   3 192696. 7140.74   2
  -3  12  -5 179857. 5664.27   3
  -3  12  -5 193123. 6551.62   1
  12   3   5 185885. 7450.01   2
  -3  12  -7 113809. 4910.06   1
  12   3   7 109020. 5848.59   2
  -3  12  -7 103206. 4527.00   3
  -3  12  -9 35438.1 2814.39   3
  -3  12  -9 38842.7 2861.21   1
  12   3   9 35875.3 3464.71   2
  -3  12 -11 22506.6 2454.20   3
  12   3  11 22825.5 2934.44   2
  -3  12 -11 26330.1 2458.47   1
  -3  12 -13 11873.3 2000.09   3
  12   3  13 12490.6 2311.11   2
  -3  12 -13 14233.2 1937.20   1
  12   3  15 8602.20 2050.09   2
  -3  12 -15 10824.0 1865.90   1
  -3  12 -15 11465.5 2170.53   3
  -3  12 -17 2540.16 1284.77   3
  12   3  17-79.8727 683.137   2
  -3  12 -19 454.594 947.850   3
  -4  12  18 1346.64 1068.48   2
 -12  -4 -16 7155.49 2364.52   3
  -4  12  16 5577.89 1695.42   2
 -12  -4 -14 3933.54 1289.60   1
  -4  12  14 2548.02 1044.31   2
 -12  -4 -12 7814.03 1712.48   1
  -4  12  12 5748.83 1418.16   2
  -4  12  10 45183.3 3572.05   2
 -12  -4 -10 39464.9 3782.42   1
  -4  12   8 30374.5 1991.84   1
  -4  12   8 30048.1 2678.23   2
  -4  12   6 35314.5 2246.40   1
  -4  12   6 36766.9 2680.73   2
 -12  -4  -6 37489.2 3528.56   1
 -12  -4  -4 21083.0 2579.23   1
  -4  12   4 17057.7 1419.56   3
  -4  12   4 19293.2 1712.40   1
  -4  12   4 17796.6 1669.40   2
  -4  12   2 67154.2 2494.76   3
 -12  -4  -2 58873.0 4349.71   1
  -4  12   2 68231.7 3347.14   1
  -4  12   0 20931.4 1826.95   1
  12   4   0 20929.6 1843.81   2
  12   4   2 58008.1 3507.61   2
  -4  12  -2 68484.7 3510.91   1
  -4  12  -4 20063.5 1888.96   1
  12   4   4 17222.9 2064.04   2
  -4  12  -6 31395.9 2359.13   3
  -4  12  -6 35692.5 2632.88   1
  12   4   6 36015.4 3239.79   2
  12   4   8 35433.4 3422.20   2
  -4  12  -8 35935.0 2765.00   3
  -4  12  -8 36137.7 2729.92   1
  -4  12 -10 37258.4 3143.43   3
  12   4  10 43451.0 3973.71   2
  -4  12 -10 43044.6 3196.57   1
  -4  12 -12 8845.73 1752.59   3
  12   4  12 6099.01 1669.94   2
  -4  12 -12 7360.61 1338.49   1
  12   4  14 3605.49 1422.76   2
  -4  12 -14 5095.76 1252.54   1
  -4  12 -14 4531.47 1432.00   3
  -4  12 -16 4456.04 1332.98   1
  -4  12 -16 5080.67 1560.43   3
  12   4  16 4529.01 1568.44   2
  -4  12 -18-156.015 746.120   3
 -12  -5 -17 5854.29 2184.77   3
  -5  12  15 1317.68 753.359   2
  -5  12  13 8144.46 1739.79   2
 -12  -5 -11 2732.74 1062.02   1
  -5  12  11 2460.26 926.333   2
 -12  -5  -9 35251.1 3583.19   1
  -5  12   9 36474.0 2990.42   2
  -5  12   9 35246.5 2177.35   1
  -5  12   7 32833.1 2201.89   1
  -5  12   7 33428.5 2593.12   2
 -12  -5  -7 38294.8 3598.36   1
  -5  12   5 30683.3 2198.75   3
 -12  -5  -5 31567.5 3204.24   1
  -5  12   5 31597.2 2193.91   1
  -5  12   5 29740.4 2185.45   2
  -5  12   3 9444.95 1041.31   3
  -5  12   3 9071.21 1206.49   1
  12   5  -1 5179.71 920.105   2
  -5  12   1 4249.81 878.057   1
  -5  12  -1 3829.80 847.921   1
  12   5   1 5114.53 1012.49   2
  -5  12  -3 9371.84 1292.05   1
  12   5   3 10747.0 1645.57   2
  -5  12  -5 30066.6 2396.85   1
  12   5   5 30701.2 2927.30   2
  -5  12  -7 39565.8 2957.61   3
  12   5   7 35338.8 3387.46   2
  -5  12  -7 39167.0 2909.88   1
  -5  12  -9 35344.3 3050.93   3
  12   5   9 37681.8 3667.92   2
  -5  12  -9 30225.8 2648.54   1
  -5  12 -11 3761.66 1088.60   3
  12   5  11 4283.67 1399.64   2
  -5  12 -11 4763.16 1168.50   1
  -5  12 -13 5589.16 1419.68   3
  12   5  13 5626.79 1710.78   2
  -5  12 -13 6759.16 1504.45   1
  -5  12 -15 4948.72 1335.26   1
  -5  12 -15 3816.71 1436.22   3
  12   5  15 3170.82 1327.05   2
  -5  12 -17 2879.24 1348.39   3
  12   5  17 3557.18 1449.55   2
 -12  -6 -16 3417.90 1740.80   3
  -6  12  14 2750.72 1132.10   2
  -6  12  12 7931.06 1598.99   2
  -6  12  10 2995.23 899.178   2
  -6  12   8 2506.59 655.112   1
  -6  12   8 1664.42 577.221   2
  -6  12   6 10878.5 1318.56   1
  -6  12   6 12058.5 1392.08   2
  -6  12   4 10599.6 1251.59   3
  -6  12   4 8322.82 1188.47   1
  -6  12   4 11036.6 1167.99   2
  -6  12   2 17185.0 1716.10   1
  -6  12   0 7258.05 1178.64   1
  12   6   0 10013.4 1424.16   2
  -6  12  -2 15740.9 1732.27   1
   6 -12  -2 16233.2 1641.10   2
  12   6   2 16945.0 1975.44   2
  -6  12  -4 9537.19 1340.11   1
  12   6   4 9660.33 1643.49   2
  12   6   6 9438.38 1745.71   2
  -6  12  -6 5069.76 975.436   1
  12   6   8 3105.43 1172.45   2
  -6  12  -8 1694.93 550.144   1
  12   6  10 1164.59 824.515   2
  -6  12 -10 1785.06 993.040   3
  -6  12 -12 9446.32 1877.23   3
  12   6  12 9165.15 2057.31   2
  -6  12 -12 9261.09 1737.39   1
  -6  12 -14 5876.29 1445.07   1
  -6  12 -14 4234.36 1300.89   3
  12   6  14 5661.21 1771.98   2
  -6  12 -16 2260.57 1084.30   1
  -6  12 -16 1874.97 945.776   3
  12   6  16 1475.26 1160.31   2
  -6  12 -18 2271.74 1265.58   3
 -12  -7 -17 6874.02 2136.19   3
  -7  12  13 18985.1 2487.31   2
  -7  12  11 25440.9 2668.82   2
  -7  12   9 31570.9 2619.20   2
  -7  12   9 30995.6 2212.35   1
  -7  12   7 9149.55 1261.73   1
  -7  12   7 8466.83 1168.81   2
  -7  12   5 9989.68 1343.56   1
  -7  12   5 11788.9 1209.66   2
  -7  12   3 8303.91 1227.17   1
  12   7  -1 6308.60 1091.89   2
  -7  12   1 7884.86 1202.47   1
   7 -12  -1 8197.44 1146.32   2
  -7  12  -1 8697.51 1288.50   1
  12   7   1 6443.07 1167.05   2
   7 -12  -3 9029.24 1159.82   2
  -7  12  -3 6277.78 1109.68   1
  12   7   3 9206.76 1566.35   2
   7 -12  -5 13754.0 1435.45   2
  12   7   5 10828.1 1840.26   2
  -7  12  -5 11401.7 1611.56   1
  12   7   7 9362.58 1796.25   2
  -7  12  -7 8036.91 1444.26   1
  12   7   9 29855.0 3440.16   2
  -7  12  -9 36943.0 3145.85   1
  -7  12 -11 30991.1 3325.96   3
  12   7  11 25905.8 3369.86   2
  -7  12 -11 25580.2 2795.06   1
  -7  12 -13 23321.2 3129.78   3
  12   7  13 20527.8 3145.16   2
  -7  12 -13 21603.5 2728.90   1
  -7  12 -15 8188.18 1800.96   1
  -7  12 -15 9664.67 2207.66   3
  12   7  15 6453.66 2051.75   2
  -7  12 -17 6123.83 1885.73   3
 -12  -8 -16 1779.36 1558.04   3
  -8  12  10 10920.3 1569.73   2
  -8  12   8 34737.0 2493.49   2
  -8  12   8 35774.6 2568.63   1
  -8  12   6 6878.06 1137.76   1
  -8  12   6 6635.12 904.666   2
  -8  12   4 3931.93 903.653   1
  -8  12   2 950.044 479.271   1
  -8  12   0 15202.0 1834.69   1
   8 -12   0 18100.4 1619.51   2
  12   8   0 16343.7 1855.51   2
   8 -12  -2 957.578 454.367   2
  -8  12  -2 1401.31 541.138   1
  12   8   2 9.94169 507.968   2
   8 -12  -4 5728.68 873.917   2
  12   8   4 6173.24 1382.09   2
  -8  12  -4 6703.79 1224.34   1
  12   8   6 6173.28 1497.42   2
  -8  12  -6 9750.50 1577.41   1
  12   8   8 33067.0 3491.40   2
  -8  12  -8 33820.2 3070.97   1
  -8  12 -10 13685.0 2068.60   1
  12   8  10 11431.4 2233.13   2
  -8  12 -12 2776.40 1055.17   1
  -8  12 -12 4649.39 1410.82   3
  12   8  12 3088.82 1382.99   2
  -8  12 -14 3064.22 1254.06   1
  -8  12 -14 5262.61 1654.86   3
  12   8  14 2954.98 1357.84   2
  -8  12 -16 5106.64 1806.44   3
  -8  12 -16 3302.33 1359.09   1
  12   8  16 4045.63 1555.48   2
  -8  12 -18 569.717 835.148   3
 -12  -9 -17 2135.86 1670.59   3
 -12  -9 -15 7614.10 2503.85   3
  -9  12   9 1747.04 629.325   1
  -9  12   7 2840.46 815.831   1
  -9  12   7 4352.15 767.757   2
  -9  12   5 13413.8 1683.00   1
  -9  12   3 20662.9 2133.58   1
  -9  12   1 11297.9 1603.72   1
  12   9  -1 11085.4 1532.01   2
   9 -12   1 10488.0 1215.48   2
   9 -12  -1 10524.8 1215.18   2
  -9  12  -1 11756.6 1712.40   1
  12   9   1 12022.4 1721.96   2
   9 -12  -3 18429.2 1449.78   2
  -9  12  -3 19434.5 2232.71   1
  12   9   3 22250.4 2470.41   2
  12   9   5 14372.7 2188.00   2
  -9  12  -5 10026.3 1695.83   1
  -9  12  -7 4382.69 1179.51   1
  12   9   7 2950.71 1100.85   2
  -9  12  -9 2114.58 1053.95   1
  12   9   9 1379.74 680.684   2
  -9  12 -11 6068.60 1566.94   1
  12   9  11 9592.50 2069.30   2
  -9  12 -13 1329.84 863.771   1
  -9  12 -13 2378.76 1315.37   3
  12   9  13 2691.49 1233.43   2
  -9  12 -15 3170.49 1352.88   3
  12   9  15 1761.32 1199.10   2
  -9  12 -15 780.378 772.777   1
  -9  12 -17 296.473 910.452   3
  -9  12 -17 1077.02 886.071   1
 -12 -10 -16 3533.42 1643.48   3
 -10  12   8 20458.7 2141.44   1
 -10  12   6 51845.3 3525.26   1
 -10  12   4 80699.9 4540.13   1
 -10  12   2 41084.3 3211.02   1
  10 -12   0 37908.7 2279.46   2
  12  10   0 34166.4 2860.40   2
 -10  12   0 35283.7 3017.25   1
  10 -12  -2 38739.5 2094.68   2
 -10  12  -2 42636.4 3415.60   1
  12  10   2 44443.0 3472.85   2
 -10  12  -4 79468.4 4881.96   1
  12  10   4 82283.2 5236.74   2
  12  10   6 53078.4 4388.26   2
 -10  12  -6 47985.6 3847.68   1
 -10  12  -8 20172.4 2576.65   1
  12  10   8 17396.5 2696.25   2
 -10  12 -10 5637.77 1404.43   1
  12  10  10 5192.39 1625.15   2
 -10  12 -12 2120.37 1089.42   1
  12  10  12 2212.06 1329.94   2
 -10  12 -14 6323.47 1951.14   3
 -10  12 -14 2042.67 1083.32   1
  12  10  14 4760.75 1606.90   2
 -10  12 -16 1264.51 845.807   3
 -10  12 -16 1150.04 1035.16   1
 -12 -11 -15 1699.13 1440.53   3
 -11  12   7 19509.3 2205.56   1
 -11  12   5 23689.9 2469.11   1
 -11  12   3 23604.0 2519.49   1
 -11  12   1 32062.8 2995.84   1
 -11  12  -1 38601.7 3311.26   1
  12  11   1 29799.8 2848.56   2
  12  11   3 21944.3 2586.67   2
 -11  12  -3 28792.6 2962.15   1
  12  11   5 25175.4 2933.48   2
 -11  12  -5 25958.8 2915.73   1
 -11  12  -7 18042.3 2500.66   1
  12  11   7 17564.4 2677.09   2
 -11  12  -9 2153.36 1046.81   1
  12  11   9 604.485 903.231   2
 -11  12 -11-746.196 954.264   1
  12  11  11 1506.95 865.130   2
 -11  12 -13 1340.03 1024.71   1
 -11  12 -13 29.5712 963.103   3
  12  11  13 1633.27 1071.73   2
 -11  12 -15 632.440 1011.64   3
 -11  12 -15-208.847 965.169   1
  12  11  15 899.526 1100.28   2
 -11  12 -17 292.593 1118.64   3
 -11  12 -17 591.058 1189.98   1
 -12 -12 -16 4454.55 1708.22   3
 -12 -12 -14 2761.37 1675.84   3
 -12  12   8 6834.97 1362.44   1
 -12  12   6 19504.3 2403.96   1
 -12  12   4 21430.5 2518.30   1
 -12  12   2 4808.46 1159.31   1
  12  12   0 4462.43 1139.80   2
 -12  12   0 1207.95 737.595   1
 -12  12  -2 2574.72 1076.98   1
  12  12   2 3829.08 1099.33   2
  12  12   4 22497.6 2766.35   2
 -12  12  -4 22341.3 2773.69   1
 -12  12  -6 16780.2 2434.60   1
  12  12   6 16764.0 2556.82   2
 -12  12  -8 4676.01 1443.66   1
  12  12   8 8168.76 1926.63   2
 -12  12 -10-305.189 972.224   1
  12  12  10 383.706 672.374   2
 -12  12 -12 705.854 1009.96   1
  12  12  12 4318.23 1635.34   2
 -12  12 -14 3385.12 1582.76   1
  12  12  14 1591.26 1264.45   2
 -12  12 -14 4428.56 1754.32   3
 -12  12 -16 6489.66 2172.79   3
 -12  12 -16 5365.33 1848.43   1
 -13  12 -17 253.960 948.353   1
 -13  12 -15 4260.72 1875.78   3
 -13  12 -15 2554.02 1438.56   1
 -13  12 -13 2983.90 1287.74   1
  12  13  13-261.777 687.415   2
 -13  12 -11 2452.67 1144.61   1
  12  13  11 2977.51 1256.71   2
 -13  12  -9 6245.42 1785.46   1
  12  13   9 11313.0 2423.45   2
  12  13   7 27717.7 3400.57   2
 -13  12  -7 25353.3 3206.07   1
  12  13   5 41906.8 3966.99   2
 -13  12  -5 45486.5 4178.58   1
  12  13   3 55881.2 4288.36   2
 -13  12  -3 47401.0 4182.73   1
  12  13   1 28867.7 2900.02   2
 -13  12  -1 27845.9 3119.44   1
 -13  12   1 31489.5 3211.43   1
 -13  12   3 55882.8 4295.96   1
 -13  12   5 38726.0 3493.13   1
 -13  12   7 28392.2 2890.88   1
 -12 -13 -13 2976.54 1559.34   3
 -12 -13 -15 4095.90 1718.05   3
 -13  11 -16 1792.36 1346.11   3
 -13  11 -16 1230.75 1209.51   1
 -13  11 -14 5034.98 1737.05   1
  11  13  14 5188.02 1936.94   2
 -13  11 -12 4402.22 1718.92   1
  11  13  12 4010.70 1579.20   2
 -13  11 -10 1928.49 933.263   1
  11  13  10 3501.06 1373.41   2
 -13  11  -8 6651.98 1688.86   1
  11  13   8 5928.78 1635.54   2
 -13  11  -6 17440.7 2629.45   1
  11  13   6 16150.1 2492.30   2
 -13  11  -4 2054.72 1070.93   1
  11  13   4 1957.91 923.544   2
  11  13   2 5688.94 1332.22   2
 -13  11  -2 9768.83 1827.44   1
 -13  11   0 13885.1 2141.69   1
  11  13   0 17517.2 2166.77   2
 -13  11   2 6515.11 1463.50   1
 -13  11   4 3632.43 1153.66   1
 -13  11   6 17799.2 2275.27   1
 -13  11   8 7147.46 1409.10   1
  11  13 -14 4023.33 1287.31   1
 -11 -13 -14 4655.42 1642.16   3
 -11 -13 -16-3083.11 1440.61   3
 -13  10 -17 3340.34 1536.33   1
  10  13  15 254.256 628.878   2
 -13  10 -15 1497.22 1204.10   1
 -13  10 -13 4081.96 1560.90   1
  10  13  13 4397.81 1799.45   2
 -13  10 -11 7367.65 1841.54   1
  10  13  11 12688.9 2586.52   2
 -13  10  -9 3634.62 1411.28   1
  10  13   9 9459.43 2090.62   2
  10  13   7 22372.8 2964.66   2
 -13  10  -7 21324.2 2821.80   1
  10  13   5 50078.7 4141.09   2
 -13  10  -5 42944.2 3932.91   1
  10  13   3 51375.9 3998.94   2
 -13  10  -3 55004.2 4335.16   1
 -13  10  -1 17569.9 2346.31   1
  10  13   1 22569.2 2428.83   2
 -13  10   1 18599.9 2346.41   1
 -13  10   3 59340.8 4230.17   1
 -13  10   5 50329.7 3779.55   1
 -13  10   7 22457.4 2464.50   1
  10  13 -13 3858.39 1092.36   1
 -10 -13 -13 5494.66 1682.91   3
 -10 -13 -15 2514.43 1248.06   3
 -10 -13 -17 2134.70 1393.86   3
 -13   9 -16 16591.3 3403.87   3
 -13   9 -16 7693.20 2190.46   1
   9  13  14 14026.7 2845.17   2
 -13   9 -14 20862.6 3287.65   1
 -13   9 -12 34254.1 3997.59   1
   9  13  12 37294.0 4407.45   2
 -13   9 -10 16642.3 2636.86   1
   9  13  10 14988.5 2671.75   2
 -13   9  -8 5226.69 1509.26   1
   9  13   8 6133.22 1582.29   2
 -13   9  -6 21785.7 2793.17   1
   9  13   6 20572.2 2711.09   2
 -13   9  -4 51520.4 4161.42   1
   9  13   4 47977.1 3909.43   2
 -13   9  -2 16483.7 2292.99   1
   9  13   2 19052.7 2283.96   2
 -13   9   0 29313.3 3011.81   1
   9  13   0 32112.9 2835.20   2
 -13   9   2 18072.0 2290.89   1
 -13   9   4 53176.7 3895.70   1
 -13   9   6 22339.9 2444.48   1
 -13   9   8 8841.02 1559.37   1
   9  13 -12 37854.6 3386.25   1
  -9 -13 -12 34008.3 3671.91   3
   9  13 -14 20000.4 2514.31   1
  -9 -13 -14 18022.1 2864.56   3
  -9 -13 -16 7335.99 2013.31   3
   8  13  15 2900.09 1409.29   2
 -13   8 -15 8052.86 2062.77   1
   8  13  13 10773.0 2456.18   2
 -13   8 -13 15352.1 2771.20   1
 -13   8 -11 18435.8 2800.34   1
   8  13  11 17955.8 2999.16   2
 -13   8  -9 14585.4 2414.12   1
   8  13   9 14464.5 2546.60   2
 -13   8  -7 25134.0 3076.66   1
   8  13   7 32546.2 3396.52   2
 -13   8  -5 31989.6 3272.31   1
   8  13   5 38995.1 3545.71   2
 -13   8  -3 3262.66 1067.99   1
   8  13   3 7163.92 1568.57   2
   8  13   1 1963.64 769.321   2
 -13   8  -1 1970.93 868.903   1
  13  -8   1 2107.34 402.533   2
 -13   8   1 2915.47 978.800   1
 -13   8   3 5260.37 1269.03   1
 -13   8   5 36934.9 3141.10   1
 -13   8   7 30772.4 2852.07   1
 -13   8   9 12723.2 1782.73   1
  -8 -13 -11 14838.7 2255.11   3
  -8 -13 -13 11377.5 2151.97   3
   8  13 -13 15317.9 2166.38   1
  -8 -13 -15 6472.44 1817.66   3
  -8 -13 -17 3732.98 1627.60   3
 -13   7 -16 5622.67 1861.01   1
 -13   7 -16 7862.91 2485.51   3
   7  13  16 3212.05 1502.43   2
   7  13  14 8841.55 2242.09   2
 -13   7 -14 9957.87 2190.88   1
   7  13  12 7643.35 1985.71   2
 -13   7 -12 7168.84 1837.05   1
 -13   7 -10 3315.62 1265.62   1
   7  13  10 4211.30 1428.63   2
 -13   7  -8 12652.3 2167.29   1
   7  13   8 13556.7 2272.73   2
 -13   7  -6 11812.4 2017.32   1
   7  13   6 15984.0 2307.23   2
  -7 -13   4 8336.74 1076.17   3
 -13   7  -4 8817.16 1717.43   1
   7  13   4 6649.88 1407.72   2
 -13   7  -2 10213.1 1713.95   1
   7  13   2 9122.73 1552.30   2
   7  13   0 20135.2 2125.51   2
 -13   7   0 17183.9 2207.56   1
  13  -7   2 8225.01 915.982   2
 -13   7   2 9667.84 1616.21   1
 -13   7   4 5349.40 1259.77   1
 -13   7   6 11804.6 1750.56   1
 -13   7   8 11757.4 1724.66   1
  -7 -13 -10 3808.94 1162.21   3
   7  13 -12 5287.48 1412.93   1
  -7 -13 -12 7859.78 1644.65   3
  -7 -13 -14 10171.0 2015.79   3
   7  13 -14 9904.53 1664.66   1
  -7 -13 -16 2929.62 1258.29   3
  -7 -13 -18 445.747 844.207   3
   6  13  17 496.494 1090.36   2
 -13   6 -15 16455.2 2969.97   1
   6  13  15 14383.0 2946.51   2
 -13   6 -13 34180.6 3975.42   1
   6  13  13 31306.5 4028.35   2
 -13   6 -11 32543.7 3618.99   1
   6  13  11 26189.6 3403.92   2
 -13   6  -9 23053.2 2981.49   1
   6  13   9 28708.2 3305.51   2
 -13   6  -7 65758.5 4777.52   1
   6  13   7 54293.0 4311.23   2
  -6 -13   5 52659.9 2864.48   3
 -13   6  -5 53254.5 4115.60   1
   6  13   5 51182.8 3911.89   2
  -6 -13   3 20585.6 1501.62   3
 -13   6  -3 18296.4 2328.49   1
   6  13   3 16668.9 2101.39   2
 -13   6  -1 21518.7 2485.18   1
   6  13   1 26666.4 2477.23   2
 -13   6   1 26159.5 2692.94   1
  13  -6   1 24259.5 1398.51   2
  13  -6   3 17307.3 1501.86   2
 -13   6   3 16223.4 2059.58   1
  13  -6   5 48370.8 2965.23   2
 -13   6   5 47238.9 3569.30   1
  -6 -13  -7 61960.8 3708.31   3
 -13   6   7 62257.6 4067.12   1
 -13   6   9 30239.8 2722.40   1
  -6 -13  -9 29697.6 2732.76   3
   6  13 -11 29357.4 2830.19   1
  -6 -13 -11 25477.1 2769.72   3
  -6 -13 -13 34745.0 3469.25   3
   6  13 -13 33062.0 2966.24   1
   6  13 -15 15938.7 2059.46   1
  -6 -13 -15 13827.6 2397.14   3
  -6 -13 -17 4121.66 1429.94   3
  13  -6  17 1933.27 1465.86   2
 -13   5 -16-809.233 877.634   1
   5  13  16 667.136 914.700   2
   5  13  14 2355.42 1327.08   2
 -13   5 -14 3499.03 1504.34   1
 -13   5 -12 7486.22 1943.07   1
   5  13  12 9318.40 2139.78   2
   5  13  10 2762.66 1182.63   2
 -13   5 -10 2489.95 1030.06   1
   5  13   8 10120.0 1912.87   2
 -13   5  -8 14582.0 2293.78   1
 -13   5  -6 46162.2 3901.94   1
   5  13   6 42029.1 3586.05   2
  -5 -13   4 55816.5 2605.92   3
 -13   5  -4 56193.3 4181.71   1
   5  13   4 50899.5 3723.11   2
  -5 -13   2 57062.9 2256.95   3
 -13   5  -2 53588.5 3957.31   1
   5  13   2 54350.5 3629.72   2
 -13   5   0 66107.6 4344.64   1
  13  -5   0 66167.6 1958.53   2
  13  -5   2 49422.3 2485.49   2
 -13   5   2 54844.2 3883.86   1
  13  -5   4 47785.8 2850.31   2
 -13   5   4 52940.7 3777.25   1
  -5 -13  -6 48992.5 2899.00   3
  13  -5   6 38411.0 2836.02   2
 -13   5   6 43792.1 3391.32   1
  -5 -13  -8 14348.8 1738.67   3
 -13   5   8 10928.0 1627.67   1
  13  -5   8 10606.2 1634.01   2
   5  13 -10 857.355 722.059   1
  -5 -13 -10 2560.76 885.387   3
  -5 -13 -12 7477.02 1507.14   3
   5  13 -12 11990.5 1748.63   1
  -5 -13 -14 1370.55 811.352   3
  13  -5  14 2610.61 1135.57   2
   5  13 -14 4088.69 1119.34   1
  -5 -13 -16 296.419 618.657   3
  13  -5  16 927.747 893.888   2
  -5 -13 -18-140.916 650.641   3
 -13   4 -17 5598.58 2231.81   3
   4  13  17 2173.41 1233.09   2
 -13   4 -15 5053.39 1504.21   1
   4  13  15 4681.92 1676.67   2
 -13   4 -13 14317.5 2535.22   1
   4  13  13 13875.6 2597.79   2
 -13   4 -11 13471.1 2339.88   1
   4  13  11 9503.58 2063.42   2
 -13   4  -9 6510.19 1600.52   1
   4  13   9 3793.70 1161.06   2
 -13   4  -7 36.2169 767.809   1
   4  13   7 1272.46 846.394   2
 -13   4  -5 1122.34 678.814   1
  -4 -13   5 1548.08 572.769   3
   4  13   5 806.627 649.421   2
 -13   4  -3 12726.7 1912.03   1
  -4 -13   3 13175.1 1007.99   3
   4  13   3 13246.7 1782.41   2
 -13   4  -1 18067.5 2272.69   1
  -4 -13   1 17667.7 922.260   3
   4  13   1 20781.5 2090.88   2
 -13   4   1 16824.4 2116.29   1
  13  -4   1 17071.8 1257.74   2
  -4 -13  -3 13639.3 1088.83   3
  13  -4   3 12719.3 1368.05   2
 -13   4   3 11593.2 1807.04   1
 -13   4   5 1862.31 776.837   1
  13  -4   5 440.205 420.019   2
  -4 -13  -5 1450.26 545.019   3
 -13   4   7 1148.80 537.296   1
   4  13  -7 1211.70 486.483   1
 -13   4   7 547.489 219.712   2
  -4 -13  -7 1361.21 586.770   3
  13  -4   7 291.522 423.225   2
   4  13  -9 5414.96 1219.26   1
  -4 -13  -9 4041.66 1031.50   3
  13  -4   9 4805.32 1182.54   2
  -4 -13 -11 10715.8 1648.46   3
   4  13 -11 11378.9 1647.75   1
  13  -4  11 8630.19 1698.96   2
   4  13 -13 15776.9 1985.04   1
  -4 -13 -13 12047.2 1968.26   3
  13  -4  13 11614.7 2075.93   2
  -4 -13 -15 5947.36 1571.28   3
  13  -4  15 5164.08 1591.12   2
   4  13 -15 4447.99 1136.43   1
  -4 -13 -17 6580.11 1747.68   3
  13  -4  17 1725.21 1196.36   2
   3  13  18 5364.05 2028.44   2
   3  13  16 5734.28 1894.95   2
 -13   3 -16 7337.27 1898.84   1
 -13   3 -14 11493.4 2322.07   1
   3  13  14 18928.9 3101.62   2
 -13   3 -12 11358.2 2145.75   1
   3  13  12 12109.2 2300.77   2
 -13   3 -10 24095.7 2999.05   1
   3  13  10 15653.2 2441.27   2
 -13   3  -8 15392.4 2260.80   1
   3  13   8 11773.3 1956.59   2
 -13   3  -6 22668.4 2702.06   1
   3  13   6 22135.9 2449.00   2
 -13   3  -4 60623.9 4344.26   1
   3  13   4 66524.9 4095.14   2
 -13   3  -2 14305.4 2070.95   1
   3  13   2 15631.4 1820.74   2
 -13   3   0 15818.6 2092.96   1
  13  -3   0 16665.2 1103.87   2
  -3 -13  -2 17173.8 829.399   3
  13  -3   2 16751.4 1474.39   2
 -13   3   2 13368.2 1885.75   1
  -3 -13  -4 63259.0 2506.09   3
  13  -3   4 63622.0 3454.69   2
 -13   3   4 65082.0 4234.17   1
   3  13  -6 20180.3 2111.61   1
 -13   3   6 20425.1 2304.82   1
  -3 -13  -6 22046.8 1712.63   3
  13  -3   6 19194.9 2019.89   2
 -13   3   6 20236.2 1147.73   2
  -3 -13  -8 13204.3 1543.50   3
   3  13  -8 13249.0 1772.44   1
  13  -3   8 11183.6 1716.99   2
 -13   3   8 12697.8 1800.78   1
  -3 -13 -10 21885.0 2218.14   3
   3  13 -10 21518.0 2192.03   1
  13  -3  10 15698.2 2193.44   2
   3  13 -12 13072.1 1798.88   1
  -3 -13 -12 8972.52 1577.58   3
  13  -3  12 8980.39 1863.13   2
   3  13 -14 16390.1 1991.23   1
  13  -3  14 13448.6 2453.72   2
  -3 -13 -14 14178.5 2235.29   3
  -3 -13 -16 8641.23 1971.03   3
  13  -3  16 5851.12 1786.89   2
  -3 -13 -18 7682.46 1953.86   3
 -13   2 -17 2299.19 1641.72   3
   2  13  17 3945.52 1881.43   2
   2  13  15 6024.40 1912.53   2
 -13   2 -15 5665.45 1902.50   1
   2  13  13 2924.67 1175.00   2
 -13   2 -13 3169.73 1303.89   1
 -13   2 -11 628.688 669.070   1
   2  13  11-156.006 656.625   2
 -13   2  -9 9291.10 1845.98   1
   2  13   9 10230.3 1814.26   2
 -13   2  -7 6058.76 1400.55   1
   2  13   7 9732.02 1659.02   2
 -13   2  -5 49498.0 3957.04   1
   2  13   5 52572.1 3696.80   2
 -13   2  -3 52327.5 4004.15   1
   2  13   3 62052.7 3730.32   2
 -13   2  -1 18314.0 2304.54   1
   2  13   1 23421.2 2104.76   2
 -13   2   1 17700.8 2138.76   1
  13  -2   1 19127.5 1498.17   2
 -13   2   3 52186.3 3850.65   1
  -2 -13  -3 56247.3 1848.21   3
   2  13  -3 55245.4 3323.51   1
 -13   2   3 60010.5 2061.97   2
  13  -2   3 62211.4 3293.42   2
  -2 -13  -5 53217.3 2418.63   3
   2  13  -5 59728.4 3527.10   1
  13  -2   5 52707.3 3354.76   2
 -13   2   5 50277.7 3740.79   1
 -13   2   5 56756.1 2233.96   2
  -2 -13  -7 9649.72 1174.10   3
   2  13  -7 8820.76 1429.14   1
 -13   2   7 6663.25 1389.02   1
  13  -2   7 6749.68 1253.37   2
  -2 -13  -9 10376.2 1421.47   3
   2  13  -9 11705.3 1626.46   1
  13  -2   9 7045.46 1509.12   2
   2  13 -11 1102.61 651.975   1
  13  -2  11 2261.27 1030.84   2
  -2 -13 -11 341.844 490.296   3
  13  -2  13 3797.56 1345.38   2
   2  13 -13 3049.50 907.389   1
  -2 -13 -13 4130.09 1111.76   3
  -2 -13 -15 4733.07 1297.23   3
  13  -2  15 4841.57 1607.82   2
   2  13 -15 5529.94 1185.75   1
  13  -2  17 4033.88 1541.17   2
  -2 -13 -17 3107.22 1321.14   3
  -2 -13 -19 89.4007 777.184   3
   1  13  18-252.602 956.864   2
   1  13  16 460.070 776.465   2
 -13   1 -14 1384.06 1216.58   1
   1  13  14 210.376 953.576   2
   1  13  12 1006.44 1078.66   2
 -13   1 -12 791.391 704.072   1
   1  13  10 2876.79 682.747   1
 -13   1 -10 2440.55 1035.95   1
   1  13  10 3314.07 1115.10   2
   1  13   8 26933.2 2026.36   1
   1  13   8 25358.3 2746.21   2
 -13   1  -8 28976.7 3161.24   1
 -13   1  -6 21463.4 2659.81   1
   1  13   6 15870.1 2055.36   2
   1  13   4 15109.4 1844.02   2
 -13   1  -4 15649.9 2203.22   1
 -13   1  -2 21298.2 2536.13   1
   1  13   2 21650.6 2064.69   2
   1  13   0 36114.2 2515.03   1
  13  -1   0 35026.4 1949.12   2
 -13   1   0 37084.6 3241.46   1
   1  13  -2 20878.7 1958.59   1
 -13   1   2 22793.9 2497.34   1
 -13   1   2 21132.5 1366.21   2
  13  -1   2 23980.7 1908.67   2
   1  13  -4 18544.5 1883.59   1
 -13   1   4 17279.2 2179.87   1
  13  -1   4 17033.7 1855.27   2
 -13   1   4 16733.8 1268.05   2
  -1 -13  -6 20755.6 1568.35   3
   1  13  -6 19654.7 1986.67   1
 -13   1   6 21600.6 2407.51   1
  13  -1   6 19720.4 2183.17   2
 -13   1   6 19438.0 1417.18   2
  -1 -13  -8 27276.4 2103.35   3
  13  -1   8 23493.7 2511.49   2
   1  13  -8 24179.5 2238.27   1
  -1 -13 -10 4095.80 946.526   3
   1  13 -10 2816.76 837.612   1
  13  -1  10 2000.48 869.290   2
   1  13 -12 335.351 414.200   3
  -1 -13 -12 679.988 610.873   3
  13  -1  12 953.675 745.104   2
   1  13 -12 1235.33 736.470   1
  13  -1  14 601.002 749.206   2
   1  13 -14-96.2712 588.550   1
  -1 -13 -14-466.883 602.140   3
  -1 -13 -16 726.295 692.841   3
  13  -1  16 205.755 777.532   2
   1  13 -16 248.416 502.770   1
  -1 -13 -18-40.8467 836.490   3
 -13   0 -17 286.540 1285.63   3
   0  13  17 1208.97 867.364   2
 -13   0 -15 2843.99 1266.00   1
   0  13  15 4418.14 1619.52   2
 -13   0 -13 5246.00 1495.67   1
   0  13  13 6374.32 1673.89   2
 -13   0 -11 14466.9 2385.92   1
   0  13  11 12296.0 2168.32   2
   0  13   9 30856.6 2091.51   1
   0  13   9 27248.5 2957.10   2
 -13   0  -9 31900.3 3402.09   1
   0  13   7 86084.3 3877.09   1
   0  13   7 82746.5 4806.76   2
 -13   0  -7 79715.6 5348.05   1
   0  13   5 252791. 7620.88   1
   0  13   5 251182. 8661.41   2
 -13   0  -5 246887. 9770.56   1
   0  13   3 355843. 9675.85   1
   0  13   3 336897. 10146.3   2
 -13   0  -3 344836. 11826.2   1
 -13   0  -1 402419. 13000.3   1
   0  13   1 405616. 10980.9   1
 -13   0  -1 414493. 10325.4   2
  13   0  -1 418882. 9617.85   2
   0  13  -1 416926. 11166.1   1
 -13   0   1 402312. 12768.4   1
 -13   0   1 391367. 9657.05   2
  13   0   1 399099. 10228.2   2
 -13   0   3 341842. 8690.99   2
  13   0   3 330588. 9873.02   2
 -13   0   3 342683. 11434.8   1
   0  13  -3 362091. 10008.1   1
   0  13  -5 257084. 8051.50   1
 -13   0   5 256306. 9408.53   1
  13   0   5 249597. 8683.89   2
 -13   0   5 240995. 6807.82   2
   0 -13  -7 77981.4 3463.89   3
   0  13  -7 70962.9 3439.76   3
   0  13  -7 75914.6 3978.54   1
  13   0   7 80619.2 4748.52   2
 -13   0   7 76166.6 3233.21   2
   0  13  -9 23709.2 2184.25   3
   0 -13  -9 32236.1 2437.39   3
   0  13  -9 31308.4 2564.79   1
  13   0   9 29226.4 2951.90   2
   0 -13 -11 12236.3 1694.12   3
   0  13 -11 12088.3 1719.15   3
  13   0  11 11964.9 2027.89   2
   0  13 -11 12473.2 1688.10   1
   0 -13 -13 6845.50 1427.59   3
   0  13 -13 4186.64 1095.59   3
  13   0  13 6674.26 1669.88   2
   0  13 -13 5697.36 1200.79   1
   0 -13 -15 1662.46 906.230   3
   0  13 -15 818.931 644.677   3
  13   0  15 2689.83 1162.90   2
   0  13 -15 1396.61 619.382   1
   0 -13 -17-102.884 712.328   3
  13   0  17 12.4505 1009.99   2
   0  13 -17-273.620 597.725   3
  -1  13  18-1168.98 1174.72   2
  -1  13  16 2154.20 1176.15   2
  -1  13  14 1138.05 934.688   2
 -13  -1 -14 3534.67 1425.79   1
 -13  -1 -12 9698.04 1992.36   1
  -1  13  12 8722.74 1824.95   2
  -1  13  10 40163.3 2286.92   1
  -1  13  10 37521.4 3530.07   2
 -13  -1 -10 36156.2 3693.28   1
  -1  13   8 29687.7 2055.94   1
  -1  13   8 27613.8 2764.49   2
 -13  -1  -8 29360.4 3237.15   1
  -1  13   6 106646. 4271.96   1
  -1  13   6 100446. 5134.56   2
 -13  -1  -6 100317. 6024.35   1
 -13  -1  -4 245097. 9822.90   1
  -1  13   4 266449. 7821.60   1
  -1  13   4 263195. 8508.52   2
  -1  13   2 407980. 10861.9   1
 -13  -1  -2 421795. 13380.5   1
  -1  13   2 419526. 11179.3   2
  -1  13   0 223618. 7048.17   1
 -13  -1   0 216326. 8723.74   1
 -13  -1   0 209541. 6535.43   2
  13   1   0 211327. 6438.23   2
  -1  13  -2 436586. 11247.6   1
 -13  -1   2 413550. 10557.1   2
  13   1   2 406149. 11174.0   2
 -13  -1   2 406521. 13011.0   1
  -1  13  -4 263525. 8065.16   1
 -13  -1   4 262577. 9695.41   1
  13   1   4 256052. 8662.86   2
 -13  -1   4 246091. 7286.81   2
  -1  13  -6 101725. 3913.78   3
  -1  13  -6 109916. 4794.28   1
  13   1   6 106958. 5529.10   2
 -13  -1   6 99487.4 4009.05   2
  -1  13  -8 28171.4 2224.00   3
  -1  13  -8 34982.9 2638.51   1
  13   1   8 27155.0 2854.46   2
  -1  13 -10 37603.0 2941.65   3
  -1  13 -10 39335.2 2910.57   1
  13   1  10 35617.2 3443.27   2
  -1  13 -12 8742.55 1582.02   3
  13   1  12 10933.3 2057.72   2
  -1  13 -12 10579.7 1635.91   1
  -1  13 -14-523.698 628.498   3
  13   1  14 521.702 618.828   2
  -1  13 -14 753.719 567.634   1
  -1  13 -16 862.557 724.115   3
  13   1  16 534.978 870.254   2
  -1  13 -16 311.012 515.928   1
  -1  13 -18-342.253 833.156   3
  -2  13  19-34.9569 916.035   2
 -13  -2 -17 848.345 1086.73   3
  -2  13  17 847.802 1063.11   2
 -13  -2 -15 4893.56 1519.78   1
  -2  13  15 8053.29 2060.63   2
 -13  -2 -13 8661.39 1943.47   1
  -2  13  13 9832.28 1985.09   2
  -2  13  11-168.706 586.974   2
 -13  -2 -11-664.079 822.660   1
  -2  13   9 1106.30 413.012   1
  -2  13   9 1338.93 620.656   2
 -13  -2  -9 1407.83 660.854   1
  -2  13   7 7318.28 1037.36   1
 -13  -2  -7 6652.82 1521.44   1
  -2  13   7 7705.67 1432.10   2
  -2  13   5 3380.45 777.108   1
 -13  -2  -5 2845.69 944.605   1
  -2  13   5 1827.31 647.373   2
  -2  13   3 9277.21 1303.56   2
 -13  -2  -3 8476.13 1688.99   1
  -2  13   3 8891.73 1245.81   1
  13   2  -1 1034.41 384.104   2
  -2  13   1 2026.53 739.849   1
 -13  -2  -1 636.712 621.923   1
 -13  -2   1 653.991 551.036   1
 -13  -2   1 429.968 298.480   2
  13   2   1 939.352 620.260   2
  -2  13  -3 7804.86 641.681   3
  13   2   3 6105.73 1154.39   2
 -13  -2   3 7599.88 1080.80   2
  -2  13  -5 1102.60 350.238   3
  -2  13  -5 2500.45 819.417   1
  13   2   5 2535.03 881.608   2
  -2  13  -7 6009.23 933.211   3
  -2  13  -7 6705.87 1181.04   1
  13   2   7 7287.01 1478.58   2
  -2  13  -9 39.3213 483.391   3
  13   2   9 1321.18 823.946   2
  -2  13  -9 1533.59 759.845   1
  -2  13 -11 252.501 593.720   3
  13   2  11 306.600 533.100   2
  -2  13 -11 364.244 432.500   1
  -2  13 -13 7417.24 1483.21   3
  13   2  13 9315.60 2020.95   2
  -2  13 -13 7212.18 1380.80   1
  -2  13 -15 6493.53 1610.18   3
  13   2  15 3462.85 1264.99   2
  -2  13 -15 4245.88 1204.28   1
  -2  13 -17-2521.81 1160.37   3
  13   2  17 576.464 599.958   2
  -2  13 -19 482.756 679.113   3
  -3  13  18 1166.38 1035.98   2
  -3  13  16 2955.14 1435.61   2
  -3  13  14 6262.17 1649.98   2
 -13  -3 -14 6251.88 1770.69   1
 -13  -3 -12 11755.9 2202.57   1
  -3  13  12 11282.4 2032.17   2
 -13  -3 -10 29209.8 3324.60   1
  -3  13  10 24981.4 2774.07   2
  -3  13   8 49742.3 2706.47   1
 -13  -3  -8 48157.5 4221.12   1
  -3  13   8 49183.7 3566.86   2
  -3  13   6 110405. 4347.92   1
 -13  -3  -6 110905. 6293.59   1
  -3  13   6 95432.3 4805.83   2
  -3  13   4 62864.7 3251.11   1
 -13  -3  -4 67121.2 4752.97   1
  -3  13   4 62624.4 3482.21   2
  -3  13   2 55702.8 1900.27   3
  -3  13   2 64508.5 3287.75   1
 -13  -3  -2 65061.6 4595.55   1
 -13  -3   0 15273.2 2179.53   1
  -3  13   0 16141.7 1659.82   1
  13   3   0 18168.5 1676.84   2
  13   3   2 64580.3 3647.64   2
  -3  13  -2 56444.0 1908.06   3
  -3  13  -4 57457.0 2465.79   3
  13   3   4 59679.5 3905.59   2
  -3  13  -4 62507.9 3455.18   1
  -3  13  -6 104472. 4740.46   1
  -3  13  -6 98479.3 4072.71   3
  13   3   6 105261. 5731.91   2
  -3  13  -8 47747.8 3095.67   3
  -3  13  -8 54052.4 3405.78   1
  13   3   8 48105.1 4033.13   2
  -3  13 -10 23940.5 2402.57   3
  -3  13 -10 29673.9 2626.86   1
  13   3  10 25754.0 3058.66   2
  -3  13 -12 10599.1 1827.39   3
  13   3  12 8583.14 1916.71   2
  -3  13 -12 7855.15 1448.42   1
  -3  13 -14 5723.44 1476.99   3
  13   3  14 5463.64 1616.42   2
  -3  13 -14 5036.13 1220.04   1
  13   3  16 3211.91 1351.62   2
  -3  13 -16 6715.76 1739.91   3
  -3  13 -16 3734.79 1233.34   1
  -3  13 -18 2585.31 1450.15   3
 -13  -4 -17 8249.63 2681.76   3
  -4  13  17 7704.70 2076.33   2
  -4  13  15 12373.2 2310.47   2
 -13  -4 -13 29118.8 3484.31   1
  -4  13  13 24366.0 3021.96   2
 -13  -4 -11 14196.8 2388.44   1
  -4  13  11 13728.3 2093.10   2
  -4  13   9 20290.5 1673.94   1
  -4  13   9 19822.1 2302.21   2
 -13  -4  -9 22097.7 2957.00   1
  -4  13   7 23938.3 1921.94   1
  -4  13   7 26317.0 2423.96   2
 -13  -4  -7 21312.6 2811.94   1
  -4  13   5 27190.3 1937.55   3
  -4  13   5 26769.7 2071.42   1
  -4  13   5 26754.3 2233.16   2
 -13  -4  -5 26092.6 3007.67   1
  -4  13   3 15885.4 1189.64   3
  -4  13   3 18981.7 1739.25   1
 -13  -4  -3 14287.7 2169.32   1
  -4  13   3 16529.2 1581.84   2
  13   4  -1 1979.33 552.656   2
 -13  -4  -1 584.447 549.218   1
  -4  13   1 4091.16 822.835   1
  -4  13   1 2681.85 388.780   3
  -4  13  -1 2151.31 621.702   1
  13   4   1 2666.68 764.910   2
  -4  13  -3 19311.6 1877.72   1
  13   4   3 18075.0 2045.32   2
  -4  13  -5 26474.0 1950.25   3
  -4  13  -5 32310.6 2545.09   1
  13   4   5 27859.5 2783.62   2
  -4  13  -7 25987.7 2201.16   3
  -4  13  -7 27835.5 2432.81   1
  13   4   7 27597.9 2976.61   2
  -4  13  -9 25311.9 2403.72   3
  -4  13  -9 24156.8 2344.47   1
  13   4   9 24851.0 2995.60   2
  13   4  11 11341.8 2188.11   2
  -4  13 -11 13221.1 1818.94   1
  -4  13 -11 14989.1 2053.35   3
  -4  13 -13 28236.2 3122.21   3
  13   4  13 30043.3 3721.96   2
  -4  13 -13 32728.7 3090.53   1
  -4  13 -15 14127.1 2440.95   3
  13   4  15 13248.4 2582.52   2
  -4  13 -15 12635.5 2053.95   1
  -4  13 -17 5834.46 1805.87   3
  13   4  17 8087.45 2286.11   2
  -5  13  14 20622.8 2884.59   2
  -5  13  12 37235.2 3541.52   2
  -5  13  10 17540.5 2246.98   2
 -13  -5 -10 17379.6 2604.85   1
 -13  -5  -8 36221.6 3690.93   1
  -5  13   8 28830.6 2138.15   1
  -5  13   8 33194.1 2751.84   2
 -13  -5  -6 58732.8 4651.32   1
  -5  13   6 60209.8 3237.04   1
  -5  13   6 62827.7 3540.71   2
  -5  13   4 39450.9 2319.92   3
  -5  13   4 38034.5 2564.07   1
 -13  -5  -4 36861.7 3577.87   1
  -5  13   4 40566.9 2518.13   2
  -5  13   2 16160.2 1225.81   3
  -5  13   2 14907.9 1623.97   1
  -5  13   0 43568.6 2878.91   1
  13   5   0 49387.5 3076.95   2
  -5  13  -2 17235.3 1787.57   1
  13   5   2 13774.6 1746.07   2
  -5  13  -4 38047.9 2792.84   1
  13   5   4 34453.4 3079.27   2
  -5  13  -6 60576.3 3444.55   3
  -5  13  -6 61820.4 3726.90   1
  13   5   6 60471.6 4385.18   2
  -5  13  -8 36509.7 2907.95   3
  -5  13  -8 32650.3 2768.65   1
  13   5   8 31771.7 3317.14   2
  -5  13 -10 17925.8 2229.83   3
  -5  13 -10 15796.4 2032.66   1
  13   5  10 12591.6 2255.19   2
  -5  13 -12 41428.0 3711.03   3
  -5  13 -12 47092.6 3704.12   1
  13   5  12 36576.2 4109.71   2
  -5  13 -14 22334.9 2940.21   3
  13   5  14 17376.5 2949.88   2
  -5  13 -14 19936.2 2592.99   1
  -5  13 -16 4259.10 1363.77   3
  13   5  16 3181.08 1401.31   2
  -5  13 -18 2049.37 1283.01   3
  -6  13  13 5144.13 1420.05   2
  -6  13  11 13625.9 2001.63   2
  -6  13   9 8493.65 1192.10   1
  -6  13   9 8990.80 1488.85   2
  -6  13   7 16876.1 1708.04   1
  -6  13   7 16525.6 1776.07   2
  -6  13   5 28992.7 2282.52   1
  -6  13   5 30366.4 2170.34   2
  -6  13   3 37644.3 2249.19   3
  -6  13   3 40228.7 2751.08   1
  -6  13   1 73360.9 3902.11   1
  13   6  -1 80141.5 3966.00   2
  -6  13  -1 77126.0 4032.26   1
  13   6   1 70493.8 4032.90   2
  -6  13  -3 38664.8 2844.52   1
  13   6   3 33754.1 2963.50   2
  -6  13  -5 26153.7 2409.00   1
  13   6   5 28158.5 2970.43   2
  13   6   7 17576.5 2464.56   2
  -6  13  -7 14426.4 1844.26   1
  13   6   9 8050.52 1824.44   2
  -6  13  -9 9260.23 1622.16   1
  -6  13  -9 10415.9 1728.63   3
  -6  13 -11 10579.3 1861.99   3
  13   6  11 11732.6 2346.21   2
  -6  13 -11 11962.9 1880.00   1
  -6  13 -13 4578.13 1534.80   3
  13   6  13 6263.41 1872.15   2
  -6  13 -13 5270.24 1502.23   1
  -6  13 -15 1379.90 1001.92   1
  -6  13 -15-222.198 747.026   3
  13   6  15-46.9102 797.150   2
  -6  13 -17 1760.41 1140.98   3
 -13  -7 -16 6267.91 2250.80   3
  -7  13  10 9594.62 1524.55   2
  -7  13   8 5823.09 991.699   1
  -7  13   8 5052.15 999.876   2
  -7  13   6 8966.82 1323.85   1
  -7  13   6 8655.19 1127.59   2
  -7  13   4 13943.5 1629.21   1
  -7  13   2 24641.7 2222.10   1
  -7  13   0 13252.9 1630.96   1
  13   7   0 11497.4 1548.96   2
  -7  13  -2 25947.8 2386.33   1
  13   7   2 23216.0 2404.50   2
  -7  13  -4 15319.6 1855.45   1
  13   7   4 12922.6 1905.40   2
  13   7   6 8413.24 1697.63   2
  -7  13  -6 9181.44 1531.81   1
  13   7   8 3799.67 1244.41   2
  -7  13  -8 6174.57 1346.95   1
  -7  13 -10 15821.0 2282.56   3
  13   7  10 12287.2 2375.37   2
  -7  13 -10 14102.1 2012.87   1
  -7  13 -12 10733.6 2027.26   3
  13   7  12 14928.8 2605.77   2
  -7  13 -12 13034.9 2068.64   1
  -7  13 -14 6382.88 1616.47   1
  -7  13 -14 6641.50 1777.82   3
  13   7  14 1773.84 1294.49   2
  -7  13 -16 5411.23 1636.29   1
  -7  13 -16 2902.10 1367.17   3
  13   7  16 4118.33 1814.16   2
  -7  13 -18 2112.01 1550.74   3
  -8  13   9 185.203 313.469   2
  -8  13   7 6083.19 1118.13   1
  -8  13   7 6559.64 993.618   2
  -8  13   5 24592.1 2279.61   1
  -8  13   3 11124.5 1540.63   1
  13   8  -1 7956.70 1295.03   2
  -8  13   1 6826.35 1219.26   1
  -8  13  -1 7545.58 1348.46   1
  13   8   1 6180.64 1202.26   2
   8 -13  -3 12015.6 1376.76   2
  -8  13  -3 14411.0 1871.08   1
  13   8   3 9519.37 1634.73   2
   8 -13  -5 26510.9 1997.59   2
  -8  13  -5 31570.0 2866.49   1
  13   8   5 26245.6 2988.18   2
  13   8   7 8231.44 1814.21   2
  -8  13  -7 11289.9 1773.97   1
  13   8   9 653.935 646.256   2
  -8  13  -9 1564.58 825.207   1
  -8  13 -11 729.520 536.663   1
  -8  13 -11 1603.72 702.498   3
  -8  13 -13 2287.54 1144.24   1
  -8  13 -13 3095.47 1341.53   3
  13   8  13-576.575 779.956   2
  -8  13 -15 1438.17 981.634   1
  -8  13 -15 4336.01 1638.45   3
  13   8  15 1269.75 1053.64   2
  -8  13 -17-1248.58 1074.87   3
  -8  13 -17 814.581 802.116   1
 -13  -9 -16 11954.8 3084.16   3
  -9  13   8 12434.3 1665.90   1
  -9  13   6 9859.14 1498.82   1
  -9  13   4 8161.81 1347.75   1
  -9  13   2 1531.32 690.578   1
  13   9   0 1897.73 777.112   2
  -9  13   0 4363.35 1093.41   1
   9 -13  -2 1511.04 533.599   2
  -9  13  -2 2218.01 782.670   1
  13   9   2 2373.41 953.979   2
  13   9   4 8318.18 1591.81   2
  -9  13  -4 9184.86 1577.01   1
  13   9   6 9423.30 1887.86   2
  -9  13  -6 12750.1 1961.04   1
  -9  13  -8 13164.9 2048.43   1
  13   9   8 11108.9 2180.92   2
  -9  13 -10 13087.1 2143.71   1
  13   9  10 13889.0 2473.83   2
  -9  13 -12 11093.0 2116.46   1
  -9  13 -12 9587.45 2138.63   3
  13   9  12 10757.9 2341.27   2
  -9  13 -14 12729.3 2308.33   1
  -9  13 -14 13988.4 2775.63   3
  13   9  14 10079.8 2432.17   2
  -9  13 -16 11074.6 2501.33   3
  -9  13 -16 8736.57 2122.47   1
 -13 -10 -15 16434.0 3348.27   3
 -10  13   7 39078.5 3096.94   1
 -10  13   5 23865.0 2444.57   1
 -10  13   3 18068.9 2143.30   1
 -10  13   1 29787.5 2800.95   1
 -10  13  -1 26543.7 2709.90   1
  13  10   1 27782.8 2675.89   2
 -10  13  -3 17717.7 2295.26   1
  13  10   3 19508.2 2400.51   2
 -10  13  -5 27830.2 2932.03   1
  13  10   5 24271.7 2929.80   2
  13  10   7 36495.7 3851.57   2
 -10  13  -7 36146.3 3411.95   1
 -10  13  -9 12810.0 2127.77   1
  13  10   9 13160.5 2507.69   2
  13  10  11 17896.5 2961.73   2
 -10  13 -11 24312.2 3060.43   1
 -10  13 -13 16692.1 2711.56   1
 -10  13 -13 17769.2 2964.18   3
  13  10  13 16216.1 2978.02   2
 -10  13 -15 13466.0 2598.57   1
  13  10  15 13964.4 2985.99   2
 -10  13 -15 18898.5 3320.65   3
 -10  13 -17 4169.57 1840.65   3
 -10  13 -17 5219.12 1779.34   1
 -13 -11 -16 413.955 870.585   3
 -11  13   8 1836.28 858.854   1
 -11  13   6 1747.90 654.795   1
 -11  13   4 12572.9 1869.69   1
 -11  13   2 5646.86 1330.15   1
 -11  13   0 36001.8 3274.82   1
  13  11   0 31945.6 2902.64   2
 -11  13  -2 6444.79 1479.15   1
  13  11   2 3864.89 1159.35   2
 -11  13  -4 14356.8 2146.75   1
  13  11   4 12997.0 2113.31   2
 -11  13  -6 1232.62 648.791   1
  13  11   6 2579.50 1105.32   2
 -11  13  -8 98.1721 530.219   1
  13  11   8 1256.58 947.228   2
 -11  13 -10 7460.75 1756.31   1
  13  11  10 8614.30 2143.97   2
 -11  13 -12 5441.06 1590.40   1
  13  11  12 6643.68 1888.89   2
 -11  13 -14 4826.69 1814.87   3
 -11  13 -14 2091.31 912.795   1
  13  11  14 2435.43 1291.27   2
 -11  13 -16 1970.70 1606.82   3
 -11  13 -16-485.935 1192.12   1
 -13 -12 -15 810.907 1371.06   3
 -12  13   7 2257.55 854.755   1
 -12  13   5 4908.52 1198.38   1
 -12  13   3 13531.0 2055.98   1
 -12  13   1 242.061 634.521   1
  13  12   1 1002.65 741.646   2
 -12  13  -1 1402.42 938.273   1
 -12  13  -3 9552.73 1824.41   1
  13  12   3 13495.1 2086.61   2
 -12  13  -5 4636.58 1284.58   1
  13  12   5 4169.57 1137.48   2
  13  12   7 4601.80 1588.36   2
 -12  13  -7 3059.35 1159.92   1
 -12  13  -9 1442.75 792.770   1
  13  12   9 2602.08 1184.89   2
 -12  13 -11 7678.38 1882.77   1
  13  12  11 7795.92 1999.42   2
 -12  13 -13 193.794 901.356   1
  13  12  13 1953.33 1350.10   2
 -12  13 -15 290.972 966.132   3
 -12  13 -15-459.825 1266.27   1
 -12  13 -17 1483.51 1293.70   1
 -13 -13 -16 4128.39 1889.03   3
 -13 -13 -14 5493.37 1992.54   3
 -13  13   6 36047.9 3449.46   1
 -13  13   4 78940.1 5213.80   1
 -13  13   2 54314.9 4341.02   1
  13  13   0 30033.7 2941.09   2
 -13  13   0 21290.6 2803.64   1
  13  13   2 49519.1 3955.33   2
 -13  13  -2 45354.6 4084.09   1
  13  13   4 81577.0 5494.95   2
 -13  13  -4 81111.3 5635.43   1
  13  13   6 36447.9 3835.02   2
 -13  13  -6 34968.1 3818.63   1
 -13  13  -8 17326.5 2818.54   1
  13  13   8 17465.5 2864.11   2
 -13  13 -10 13489.5 2519.26   1
  13  13  10 12602.8 2595.96   2
 -13  13 -12 4213.28 1488.04   1
  13  13  12 6511.63 2051.43   2
 -13  13 -14 3589.01 1870.94   3
 -13  13 -14 4897.95 1678.20   1
 -13  13 -16 2083.95 1613.65   3
 -13  13 -16 1155.79 1292.91   1
 -14  13 -15 4428.40 1864.09   3
 -14  13 -13 5870.48 1932.27   1
  13  14  13 3826.07 1584.18   2
 -14  13 -11 4044.01 1208.94   1
  13  14  11 4250.06 1719.74   2
 -14  13  -9 9252.84 2165.40   1
  13  14   9 13666.0 2678.34   2
  13  14   7 27926.2 3517.19   2
 -14  13  -7 29456.0 3659.81   1
  13  14   5 59996.8 4855.02   2
 -14  13  -5 60106.2 5078.95   1
  13  14   3 84352.6 5541.62   2
 -14  13  -3 79688.2 5739.23   1
  13  14   1 95298.5 5592.95   2
 -14  13  -1 94583.1 6207.49   1
 -14  13   1 91648.8 6025.19   1
 -14  13   3 79240.0 5493.55   1
 -14  13   5 59908.2 4637.00   1
 -14  13   7 30453.5 3234.81   1
 -13 -14 -13 11812.1 2609.19   3
 -13 -14 -15 2601.96 1595.26   3
 -14  12 -16 1336.20 1332.36   1
 -14  12 -14 2442.78 1230.09   1
 -14  12 -12 5818.32 1810.87   1
  12  14  12 5461.01 1866.93   2
 -14  12 -10 1272.80 1011.88   1
  12  14  10 4249.15 1602.65   2
 -14  12  -8 11180.7 2289.21   1
  12  14   8 11839.2 2356.83   2
  12  14   6 25759.7 3276.69   2
 -14  12  -6 28277.7 3422.97   1
  12  14   4 33286.9 3455.23   2
 -14  12  -4 33544.0 3706.87   1
 -14  12  -2 20846.1 2856.00   1
  12  14   2 20745.7 2567.71   2
 -14  12   0 37332.5 3714.08   1
 -14  12   2 17453.1 2523.00   1
 -14  12   4 29850.2 3220.68   1
 -14  12   6 24532.8 2843.06   1
  12  14 -14 1400.55 742.085   1
 -12 -14 -14 3941.38 1547.86   3
 -12 -14 -16 1134.47 987.995   3
 -14  11 -15-372.864 840.852   1
 -14  11 -13 3050.56 1608.04   1
  11  14  13 1241.94 914.022   2
 -14  11 -11-790.662 937.419   1
  11  14  11 377.100 904.662   2
 -14  11  -9 660.583 723.814   1
  11  14   9 5.40716 626.876   2
 -14  11  -7-179.373 591.499   1
  11  14   7 197.129 553.251   2
 -14  11  -5 2557.86 1124.85   1
  11  14   5 1304.52 873.021   2
 -14  11  -3 2555.80 967.390   1
  11  14   3 3895.86 1127.95   2
  11  14   1 934.047 688.623   2
 -14  11  -1 1425.51 738.899   1
 -14  11   1 2383.33 960.158   1
 -14  11   3 3183.38 1006.89   1
 -14  11   5 2557.24 954.171   1
 -14  11   7 777.177 690.024   1
  11  14 -13 687.199 774.259   1
 -11 -14 -13 1650.39 990.321   3
 -11 -14 -15 2348.08 1348.75   3
 -14  10 -16 2609.39 1370.23   1
  10  14  14 3904.14 1547.85   2
 -14  10 -14 3584.64 1431.74   1
 -14  10 -12 9535.26 2269.05   1
  10  14  12 4335.06 1752.46   2
 -14  10 -10 559.383 655.717   1
  10  14  10 906.706 1141.79   2
 -14  10  -8 2966.76 1115.57   1
  10  14   8 3373.62 1239.21   2
 -14  10  -6 7350.17 1767.69   1
  10  14   6 6080.87 1566.59   2
 -14  10  -4 15204.6 2386.92   1
  10  14   4 17511.9 2419.09   2
  10  14   2-388.292 500.435   2
 -14  10  -2 41.0053 482.329   1
  10  14   0 879.221 560.334   2
 -14  10   0-91.9430 592.805   1
 -14  10   2 843.905 607.279   1
 -14  10   4 17274.3 2309.35   1
 -14  10   6 9343.62 1727.67   1
 -14  10   8 3021.35 1056.78   1
 -10 -14 -12 5598.45 1745.48   3
  10  14 -14 4680.01 1445.04   1
 -10 -14 -14 3732.03 1428.74   3
 -10 -14 -16 563.703 985.543   3
   9  14  15 9900.10 2486.33   2
 -14   9 -15 13689.1 2864.31   1
   9  14  13 24523.7 3741.41   2
 -14   9 -13 23238.8 3531.09   1
 -14   9 -11 21173.2 3171.74   1
   9  14  11 22158.2 3347.66   2
 -14   9  -9 17634.3 2758.62   1
   9  14   9 14214.4 2565.14   2
 -14   9  -7 2250.07 1072.89   1
   9  14   7 1734.69 836.566   2
 -14   9  -5 10828.1 2087.71   1
   9  14   5 13107.5 2124.09   2
 -14   9  -3 3808.42 1208.30   1
   9  14   3 2412.64 912.615   2
   9  14   1-188.577 705.435   2
 -14   9  -1 491.521 761.098   1
  14  -9   1 324.821 174.117   2
 -14   9   1 711.585 586.963   1
 -14   9   3 2084.40 925.828   1
 -14   9   5 8605.32 1592.83   1
 -14   9   7 2335.63 724.085   1
  -9 -14 -11 25284.7 3028.77   3
   9  14 -13 30755.0 3151.61   1
  -9 -14 -13 28102.5 3358.48   3
  -9 -14 -15 14761.6 2631.88   3
  -9 -14 -17 12584.4 2587.07   3
 -14   8 -16 5148.40 1880.96   1
   8  14  14 9668.53 2471.11   2
 -14   8 -14 10338.9 2414.52   1
   8  14  12 15999.4 2964.24   2
 -14   8 -12 14510.9 2653.73   1
 -14   8 -10 16549.6 2697.74   1
   8  14  10 21721.7 3134.89   2
 -14   8  -8 10615.2 2068.27   1
   8  14   8 14958.5 2504.88   2
 -14   8  -6 10634.5 2028.41   1
   8  14   6 10716.2 1923.25   2
 -14   8  -4 4976.03 1408.58   1
   8  14   4 7425.81 1556.53   2
   8  14   2 8494.90 1591.55   2
 -14   8  -2 9364.74 1787.74   1
 -14   8   0 1549.35 746.282   1
  14  -8   2 7746.70 881.175   2
 -14   8   2 9023.14 1673.53   1
  14  -8   4 7578.12 1054.96   2
 -14   8   4 7077.77 1468.21   1
 -14   8   6 11094.5 1777.68   1
 -14   8   8 9584.02 1648.37   1
  -8 -14 -10 20613.9 2583.05   3
   8  14 -12 15543.3 2250.30   1
  -8 -14 -12 16159.7 2456.77   3
  -8 -14 -14 10149.7 2095.48   3
   8  14 -14 9819.52 1791.08   1
  -8 -14 -16 3695.55 1367.28   3
 -14   7 -15 486.734 689.478   1
   7  14  15 3483.52 1628.86   2
   7  14  13 2954.23 1289.08   2
 -14   7 -13 1120.77 668.502   1
   7  14  11 1971.64 1161.99   2
 -14   7 -11 2284.34 1014.23   1
 -14   7  -9 11323.5 2267.66   1
   7  14   9 12461.8 2389.83   2
 -14   7  -7 10915.0 2038.99   1
   7  14   7 9794.59 1829.99   2
 -14   7  -5 4126.50 1291.57   1
   7  14   5 8400.20 1642.64   2
 -14   7  -3 5003.93 1346.87   1
   7  14   3 4365.23 1148.80   2
   7  14   1 7005.30 1333.08   2
 -14   7  -1 6981.82 1449.95   1
  14  -7   1 7381.25 708.976   2
 -14   7   1 7176.05 1489.08   1
 -14   7   3 4157.09 1144.15   1
  14  -7   3 5676.96 885.948   2
  14  -7   5 6016.09 1039.49   2
 -14   7   5 9340.73 1680.73   1
 -14   7   7 10061.8 1707.23   1
  -7 -14  -9 14063.0 1966.30   3
 -14   7   9 11332.2 1735.60   1
   7  14 -11 3982.48 1180.79   1
  -7 -14 -11 3423.76 1220.81   3
  -7 -14 -13 3272.04 1216.80   3
   7  14 -13 1836.17 1083.74   1
  -7 -14 -15-1067.17 1086.48   3
   7  14 -15 1673.06 900.708   1
  -7 -14 -17 298.601 719.806   3
  14  -7  17 787.198 906.326   2
 -14   6 -16 853.462 989.015   1
   6  14  16-212.354 832.050   2
 -14   6 -14 6300.83 2125.96   1
   6  14  14 2064.45 1278.02   2
 -14   6 -12 9467.25 2178.96   1
   6  14  12 8642.12 2079.25   2
   6  14  10 12081.6 2303.02   2
 -14   6 -10 11320.3 2241.10   1
   6  14   8 12447.4 2122.59   2
 -14   6  -8 14944.1 2398.24   1
 -14   6  -6 10008.7 1916.89   1
   6  14   6 8005.66 1652.69   2
 -14   6  -4 10866.6 1909.36   1
   6  14   4 4513.65 1226.31   2
   6  14   2 657.940 563.398   2
  -6 -14   2 727.522 303.422   3
 -14   6  -2 914.736 584.880   1
 -14   6   0 7290.84 1525.15   1
 -14   6   2 1399.51 697.119   1
  14  -6   2 1530.67 490.529   2
  14  -6   4 5408.16 955.485   2
 -14   6   4 6607.71 1331.25   1
 -14   6   6 11518.9 1821.13   1
  -6 -14  -6 12029.1 1508.85   3
  14  -6   6 9442.57 1409.66   2
  -6 -14  -8 11846.4 1627.26   3
  14  -6   8 12390.3 1749.02   2
 -14   6   8 13188.1 1882.28   1
   6  14 -10 13293.7 1901.25   1
  -6 -14 -10 13610.8 1916.93   3
  14  -6  10 10062.9 1774.18   2
  -6 -14 -12 7845.90 1545.33   3
   6  14 -12 8540.96 1581.05   1
  14  -6  12 7835.71 1739.23   2
  -6 -14 -14 3125.54 1181.16   3
   6  14 -14 6101.75 1362.59   1
  14  -6  14 4396.84 1503.49   2
  -6 -14 -16-414.729 723.342   3
  14  -6  16-457.440 878.312   2
  -6 -14 -18 1129.93 1026.17   3
   5  14  15 1281.95 1079.92   2
 -14   5 -15 1954.69 1216.08   1
 -14   5 -13 2488.76 1082.34   1
   5  14  13 3346.83 1512.33   2
 -14   5 -11 3157.62 1350.15   1
   5  14  11 6630.14 1773.11   2
 -14   5  -9 1721.79 923.790   1
   5  14   9 2091.39 961.251   2
 -14   5  -7 3864.68 1214.51   1
   5  14   7 2919.59 1093.49   2
 -14   5  -5 13989.9 2219.97   1
   5  14   5 11430.3 1852.96   2
 -14   5  -3 10701.4 1885.22   1
  -5 -14   3 11821.3 1009.87   3
   5  14   3 11921.3 1759.74   2
  -5 -14   1 25377.9 1265.15   3
 -14   5  -1 23401.1 2702.68   1
   5  14   1 23007.7 2332.50   2
 -14   5   1 18844.8 2362.89   1
  14  -5   1 24191.9 1444.11   2
  14  -5   3 9813.34 1216.97   2
 -14   5   3 9778.64 1663.18   1
 -14   5   5 12720.8 1940.43   1
  -5 -14  -5 16891.9 1510.47   3
  14  -5   5 11019.2 1479.62   2
  -5 -14  -7 3724.24 876.325   3
  14  -5   7 2559.51 865.487   2
 -14   5   7 2429.87 891.804   1
   5  14  -9 2254.24 804.216   1
  -5 -14  -9 2997.24 851.751   3
 -14   5   9 2776.25 866.493   1
  14  -5   9 4128.47 1093.78   2
  -5 -14 -11 6735.04 1399.19   3
   5  14 -11 7271.84 1444.80   1
  14  -5  11 6930.84 1526.21   2
  -5 -14 -13 1558.65 963.673   3
   5  14 -13 2216.63 1089.54   1
  14  -5  13 2103.65 1110.98   2
  -5 -14 -15 604.887 727.510   3
  14  -5  15 2771.69 1280.10   2
   5  14 -15 595.531 778.434   1
  -5 -14 -17 652.485 962.677   3
  14  -5  17 2282.43 1145.04   2
 -14   4 -16 5079.15 1828.00   1
   4  14  16 6385.52 2072.87   2
 -14   4 -14 8921.64 2120.45   1
   4  14  14 6674.53 2034.68   2
 -14   4 -12 11788.2 2352.42   1
   4  14  12 13868.5 2511.07   2
 -14   4 -10 16218.5 2577.60   1
   4  14  10 16214.0 2612.38   2
 -14   4  -8 16933.7 2581.20   1
   4  14   8 15654.8 2366.70   2
 -14   4  -6 12818.6 2146.37   1
   4  14   6 11399.0 1853.41   2
 -14   4  -4 15005.5 2266.01   1
  -4 -14   4 14775.0 1188.80   3
   4  14   4 9931.16 1584.65   2
  -4 -14   2 30542.7 1324.75   3
 -14   4  -2 27608.6 2937.44   1
   4  14   2 30890.8 2703.04   2
 -14   4   0 7916.87 1647.16   1
  14  -4   0 7622.08 653.629   2
  -4 -14  -2 27744.2 1277.96   3
  14  -4   2 31643.6 2020.24   2
 -14   4   2 28577.8 2894.81   1
  -4 -14  -4 11865.4 1072.04   3
  14  -4   4 12117.0 1496.66   2
 -14   4   4 15637.2 2105.09   1
  -4 -14  -6 13434.1 1389.61   3
 -14   4   6 16343.1 2139.94   1
  14  -4   6 11166.5 1540.56   2
  -4 -14  -8 14315.3 1624.78   3
   4  14  -8 16456.0 2025.90   1
  14  -4   8 14132.1 1885.39   2
 -14   4   8 18238.2 2229.54   1
  -4 -14 -10 19232.3 2082.66   3
   4  14 -10 18932.4 2207.23   1
  14  -4  10 18385.5 2353.29   2
  -4 -14 -12 13763.7 1979.62   3
   4  14 -12 13939.6 1949.77   1
  14  -4  12 11647.4 2068.20   2
  -4 -14 -14 6814.86 1507.00   3
  14  -4  14 6056.12 1763.15   2
   4  14 -14 9598.93 1628.65   1
  -4 -14 -16 4952.68 1473.15   3
  14  -4  16 2607.57 1361.19   2
  -4 -14 -18 2372.24 1179.42   3
   3  14  17 3301.17 1593.02   2
   3  14  15 5188.88 1811.54   2
 -14   3 -15 3905.42 1584.12   1
 -14   3 -13 5896.02 1678.84   1
   3  14  13 6084.32 1826.41   2
 -14   3 -11 8088.33 1958.22   1
   3  14  11 6349.80 1709.65   2
 -14   3  -9 35783.1 3725.83   1
   3  14   9 31421.2 3369.61   2
 -14   3  -7 13115.9 2191.93   1
   3  14   7 7503.60 1527.97   2
 -14   3  -5 8588.59 1724.93   1
   3  14   5 8066.93 1504.46   2
 -14   3  -3 1062.83 730.415   1
   3  14   3 225.179 455.985   2
 -14   3  -1 14607.7 2103.72   1
   3  14   1 12540.2 1638.89   2
  14  -3   1 12814.0 1173.47   2
 -14   3   1 10345.5 1750.39   1
  -3 -14  -3 67.8862 109.299   3
 -14   3   3-318.306 597.664   1
  14  -3   3-248.198 379.294   2
  -3 -14  -5 9101.91 959.298   3
   3  14  -5 7377.45 1282.72   1
  14  -3   5 9074.88 1381.45   2
 -14   3   5 8382.36 1547.78   1
  -3 -14  -7 11982.0 1317.75   3
   3  14  -7 16331.9 2007.76   1
  14  -3   7 11110.3 1642.13   2
 -14   3   7 11523.9 1784.25   1
  -3 -14  -9 34482.9 2608.22   3
   3  14  -9 37194.0 2997.54   1
  14  -3   9 28223.6 2912.64   2
  -3 -14 -11 8066.66 1427.46   3
   3  14 -11 9457.76 1557.59   1
  14  -3  11 7628.31 1623.43   2
  -3 -14 -13 7240.23 1508.64   3
  14  -3  13 4518.51 1263.64   2
   3  14 -13 5672.91 1249.96   1
  -3 -14 -15 6441.77 1562.41   3
  14  -3  15 3761.83 1351.52   2
   3  14 -15 8098.63 1515.98   1
  -3 -14 -17 4490.41 1554.39   3
  14  -3  17 4975.44 1829.18   2
   2  14  16 2999.40 1335.46   2
   2  14  14 2944.58 1363.51   2
 -14   2 -14 1203.54 859.273   1
 -14   2 -12 1899.41 949.899   1
   2  14  12 2744.00 1256.77   2
   2  14  10 1121.42 527.723   1
 -14   2 -10 1365.86 1003.47   1
   2  14  10 2190.85 1010.71   2
 -14   2  -8 22924.3 2933.28   1
   2  14   8 21960.3 2596.49   2
 -14   2  -6 5614.35 1395.06   1
   2  14   6 5029.84 1153.83   2
 -14   2  -4 16156.8 2276.76   1
   2  14   4 15558.3 1926.84   2
   2  14   2 3642.40 913.014   2
 -14   2  -2 6662.39 1514.14   1
 -14   2   0 7481.13 1540.69   1
  14  -2   0 8613.57 884.724   2
   2  14  -2 2899.07 685.525   1
 -14   2   2 3148.03 983.528   1
  14  -2   2 5150.87 877.330   2
   2  14  -4 14622.6 1761.39   1
 -14   2   4 16939.0 2259.14   1
 -14   2   4 15970.2 1023.14   2
  14  -2   4 15692.1 1801.29   2
  -2 -14  -4 16520.4 1029.65   3
  -2 -14  -6 8571.06 1002.21   3
   2  14  -6 8180.68 1408.75   1
  14  -2   6 7306.98 1352.12   2
 -14   2   6 7813.68 1574.94   1
  -2 -14  -8 22342.2 1927.89   3
  14  -2   8 20458.7 2390.53   2
   2  14  -8 28061.8 2514.50   1
  -2 -14 -10 2351.25 796.126   3
   2  14 -10 1717.86 758.270   1
  14  -2  10 2296.75 923.979   2
  -2 -14 -12 1030.23 580.785   3
   2  14 -12 3373.44 988.159   1
  14  -2  12 2256.07 1124.07   2
  -2 -14 -14 1510.32 747.353   3
  14  -2  14 1949.19 1077.33   2
   2  14 -14 2353.24 788.144   1
  -2 -14 -16 2104.43 986.901   3
  14  -2  16 3395.85 1558.70   2
   2  14 -16 1549.75 801.055   1
  -2 -14 -18 510.834 638.153   3
   1  14  17 394.053 654.865   2
 -14   1 -15 816.250 872.052   1
   1  14  15-642.746 1032.45   2
 -14   1 -13-206.381 612.337   1
   1  14  13 503.889 755.232   2
   1  14  11 4171.67 1323.80   2
 -14   1 -11 2504.42 1191.82   1
   1  14   9 10072.6 1290.18   1
   1  14   9 10558.6 1826.34   2
 -14   1  -9 10162.5 2043.31   1
   1  14   7 19567.0 1820.74   1
   1  14   7 21933.4 2481.60   2
 -14   1  -7 19331.0 2661.56   1
   1  14   5 15081.0 1575.90   1
 -14   1  -5 12225.9 2033.78   1
   1  14   5 13902.4 1881.48   2
   1  14   3 15512.5 1661.94   1
   1  14   3 16841.5 1919.41   2
 -14   1  -3 13494.9 2153.28   1
   1  14   1 40734.2 2767.92   1
 -14   1  -1 38370.3 3508.30   1
 -14   1   1 38999.1 3485.48   1
   1  14  -1 37131.4 2742.28   1
 -14   1   1 40722.0 2054.49   2
  14  -1   1 36205.2 2264.23   2
   1  14  -3 16155.4 1819.35   1
 -14   1   3 17995.6 2323.20   1
 -14   1   3 17203.5 1261.35   2
  14  -1   3 16921.3 1759.18   2
 -14   1   5 15316.4 2147.26   1
   1  14  -5 13975.6 1720.52   1
  14  -1   5 15619.5 1897.57   2
 -14   1   5 13457.1 1186.20   2
   1  14  -7 19757.5 2047.89   1
  14  -1   7 18455.1 2220.23   2
  -1 -14  -7 17166.2 1539.20   3
  -1 -14  -9 9135.17 1310.00   3
   1  14  -9 10184.4 1509.37   1
  14  -1   9 9854.73 1749.71   2
  -1 -14 -11 3012.02 894.756   3
  14  -1  11 1660.90 785.710   2
  -1 -14 -13 256.795 526.716   3
  14  -1  13-280.463 519.479   2
   1  14 -13 280.975 484.402   1
  -1 -14 -15 737.898 706.533   3
  14  -1  15 495.833 670.241   2
   1  14 -15-918.423 752.907   1
  -1 -14 -17 179.242 867.450   3
  14  -1  17-463.247 855.910   2
   0  14  18 844.394 1018.58   2
   0  14  16 485.218 1009.31   2
 -14   0 -14 1217.83 908.725   1
   0  14  14 549.202 695.821   2
 -14   0 -12 8248.19 1925.91   1
   0  14  12 8037.04 1928.35   2
 -14   0 -10 4681.63 1449.92   1
   0  14  10 8239.31 1101.84   1
   0  14  10 7579.30 1749.31   2
   0  14   8 19134.8 1755.53   1
 -14   0  -8 17401.3 2605.72   1
   0  14   8 18710.3 2348.40   2
   0  14   6 63247.7 3403.64   1
   0  14   6 55196.5 3837.16   2
 -14   0  -6 51512.1 4341.18   1
   0  14   4 123550. 5034.42   1
   0  14   4 120145. 5493.35   2
 -14   0  -4 111681. 6425.68   1
 -14   0  -2 174419. 8115.26   1
   0  14   2 191021. 6634.26   1
   0  14   2 182844. 6701.83   2
 -14   0   0 234367. 9538.59   1
 -14   0   0 237391. 6911.46   2
  14   0   0 237066. 6825.28   2
   0  14  -2 179214. 6628.78   1
 -14   0   2 183575. 5622.62   2
 -14   0   2 187853. 8162.53   1
  14   0   2 183420. 6402.84   2
   0  14  -4 119787. 5204.20   1
  14   0   4 122446. 5531.39   2
 -14   0   4 121912. 4349.77   2
 -14   0   4 122300. 6418.06   1
   0  14  -6 59377.6 3570.06   1
  14   0   6 57348.9 3953.07   2
   0  14  -8 19404.0 2055.87   1
  14   0   8 14501.1 2085.86   2
   0 -14 -10 5573.91 1077.94   3
   0  14 -10 5568.38 1100.15   3
   0  14 -10 5382.96 1086.71   1
  14   0  10 5691.53 1375.84   2
   0  14 -12 6106.22 1340.15   3
  14   0  12 7625.04 1781.36   2
   0 -14 -12 5980.35 1288.50   3
   0  14 -12 8597.06 1446.39   1
   0 -14 -14 233.878 557.870   3
   0  14 -14 890.911 589.363   3
  14   0  14 1432.61 813.827   2
   0  14 -14 416.547 550.932   1
   0  14 -16-888.486 836.952   3
  14   0  16-188.982 785.003   2
   0  14 -16-311.996 668.282   1
  -1  14  17-423.564 889.250   2
 -14  -1 -15 1124.72 921.885   1
  -1  14  15-560.744 994.935   2
  -1  14  13 2968.09 1354.23   2
 -14  -1 -13 4315.90 1361.36   1
 -14  -1 -11 11680.9 2256.20   1
  -1  14  11 13108.3 2226.42   2
  -1  14   9 12201.5 1345.17   1
 -14  -1  -9 13648.2 2359.12   1
  -1  14   9 11621.2 1868.97   2
 -14  -1  -7 30873.7 3449.16   1
  -1  14   7 36286.2 2428.48   1
  -1  14   7 36041.8 3109.58   2
 -14  -1  -5 104227. 6260.41   1
  -1  14   5 105356. 4435.26   1
  -1  14   5 110725. 5306.03   2
  -1  14   3 198375. 6586.66   1
 -14  -1  -3 182921. 8416.77   1
  -1  14   3 186567. 6866.51   2
  -1  14   1 164048. 6031.91   1
 -14  -1  -1 156266. 7627.52   1
  14   1  -1 173918. 5340.28   2
  -1  14  -1 169624. 6112.10   1
 -14  -1   1 157886. 5498.83   2
 -14  -1   1 158896. 7536.98   1
  14   1   1 154136. 5655.36   2
 -14  -1   3 183382. 8169.87   1
  -1  14  -3 184212. 6579.14   1
 -14  -1   3 185464. 6055.39   2
  14   1   3 179682. 6870.65   2
  -1  14  -5 111898. 4906.91   1
  14   1   5 108945. 5532.70   2
 -14  -1   5 102339. 4202.45   2
  -1  14  -7 35505.1 2338.76   3
  -1  14  -7 43080.5 2964.30   1
  14   1   7 35474.0 3257.09   2
  -1  14  -9 12704.6 1574.14   3
  -1  14  -9 16677.0 1914.48   1
  14   1   9 11350.5 1974.22   2
  -1  14 -11 12707.9 1752.82   3
  14   1  11 10682.2 1972.43   2
  -1  14 -11 13703.9 1801.47   1
  -1  14 -13 5160.03 1225.88   3
  14   1  13 2354.87 1140.15   2
  -1  14 -13 4110.27 1008.14   1
  -1  14 -15-145.999 746.877   3
  14   1  15-268.149 655.661   2
  -1  14 -15-84.6888 458.686   1
  -1  14 -17 860.366 800.142   3
  14   1  17 1337.01 1039.27   2
  -2  14  18 3491.25 1490.54   2
  -2  14  16-99.8690 764.611   2
 -14  -2 -14-697.837 612.147   1
  -2  14  14 413.309 687.860   2
 -14  -2 -12 201.236 538.850   1
  -2  14  12 159.640 582.877   2
  -2  14  10 1442.10 658.661   2
 -14  -2 -10 1431.18 937.912   1
  -2  14   8 8250.91 1117.23   1
  -2  14   8 5548.54 1228.02   2
 -14  -2  -8 8014.96 1814.04   1
  -2  14   6 22405.2 1915.97   1
 -14  -2  -6 23284.6 2987.97   1
  -2  14   6 22467.6 2324.44   2
  -2  14   4 35925.5 2484.58   1
 -14  -2  -4 32599.3 3400.48   1
  -2  14   4 36671.6 2725.58   2
  -2  14   2 14029.5 1538.97   1
 -14  -2  -2 11031.6 1948.62   1
  -2  14   0 7928.52 1216.01   1
 -14  -2   0 7319.49 1640.71   1
  14   2   0 5835.25 964.693   2
  -2  14  -2 14237.7 1618.62   1
 -14  -2   2 14212.3 2151.50   1
  14   2   2 12216.8 1534.84   2
  -2  14  -4 31327.7 1556.65   3
  -2  14  -4 29369.8 2392.28   1
  14   2   4 29791.6 2713.57   2
  -2  14  -6 23407.1 2186.65   1
  14   2   6 22295.0 2537.24   2
  -2  14  -6 17410.6 1493.29   3
  -2  14  -8 7148.26 1112.37   3
  14   2   8 4899.80 1285.33   2
  -2  14 -10 1232.22 584.233   3
  14   2  10 2053.24 1057.77   2
  -2  14 -10 1193.12 689.401   1
  14   2  12 1716.40 936.195   2
  -2  14 -12 174.334 466.061   1
  -2  14 -12 1096.17 651.438   3
  -2  14 -14 172.721 504.443   3
  14   2  14 458.075 779.393   2
  -2  14 -14 1382.10 587.547   1
  14   2  16 39.9475 651.491   2
  -2  14 -16 903.151 676.836   3
  -2  14 -16 1151.65 913.866   1
  -3  14  17 198.520 868.564   2
  -3  14  15 109.496 628.025   2
  -3  14  13-906.207 918.590   2
 -14  -3 -13-294.696 709.974   1
 -14  -3 -11 2737.95 1184.34   1
  -3  14  11 3362.74 1158.84   2
 -14  -3  -9 4466.13 1504.08   1
  -3  14   9 4125.30 807.107   1
  -3  14   9 4630.78 1129.39   2
  -3  14   7 13635.6 1459.01   1
 -14  -3  -7 12653.6 2241.05   1
  -3  14   7 12959.9 1779.40   2
  -3  14   5 14007.0 1520.48   1
 -14  -3  -5 16260.3 2444.34   1
  -3  14   5 12628.5 1592.56   2
  -3  14   3 8614.37 1239.71   2
  -3  14   3 8474.05 1235.48   1
  14   3  -1 434.787 358.545   2
  -3  14   1 650.663 515.122   1
 -14  -3  -1 104.887 801.681   1
 -14  -3   1 853.405 598.702   1
  -3  14  -1 810.935 518.736   1
  14   3   1 54.8423 330.354   2
  -3  14  -3 4956.10 537.073   3
  -3  14  -3 6799.78 1192.52   1
  14   3   3 6118.24 1185.51   2
  -3  14  -5 10664.7 1071.35   3
  -3  14  -5 12800.6 1621.23   1
  14   3   5 11225.4 1817.55   2
  -3  14  -7 10226.2 1260.86   3
  -3  14  -7 13650.6 1705.19   1
  14   3   7 14465.1 2141.78   2
  -3  14  -9 4393.64 993.412   3
  14   3   9 3164.05 1122.46   2
  -3  14  -9 3692.28 1020.16   1
  14   3  11 4364.82 1458.13   2
  -3  14 -11 2364.18 884.509   1
  -3  14 -11 2296.77 820.437   3
  -3  14 -13 1134.69 723.176   3
  14   3  13 231.150 912.824   2
  -3  14 -13-243.952 616.917   1
  -3  14 -15 502.822 699.998   3
  14   3  15-639.289 743.948   2
  -3  14 -15 1271.69 825.232   1
  -3  14 -17 1767.86 1114.87   3
  14   3  17 1897.26 1325.73   2
  -4  14  16 5097.08 1607.65   2
 -14  -4 -14 5821.17 1815.85   1
  -4  14  14 3891.69 1386.37   2
 -14  -4 -12 9083.07 2071.22   1
  -4  14  12 6307.29 1612.49   2
 -14  -4 -10 470.073 756.260   1
  -4  14  10 465.613 458.770   2
  -4  14   8 3050.89 720.395   1
  -4  14   8 2781.21 856.333   2
  -4  14   6 1365.78 547.985   1
  -4  14   6 2204.43 748.807   2
  -4  14   4 2557.88 709.648   2
  -4  14   4 3164.14 609.376   3
  -4  14   4 2652.64 710.273   1
 -14  -4  -4 3287.48 1260.60   1
  -4  14   2 5584.48 575.178   3
  -4  14   2 5763.68 1054.84   1
 -14  -4  -2 5680.07 1421.15   1
  -4  14   0 12229.4 671.173   3
  -4  14   0 15407.5 1668.85   1
  14   4   0 15508.4 1654.41   2
  -4  14  -2 5604.27 614.057   3
  -4  14  -2 5322.99 1040.53   1
  14   4   2 5660.97 1109.35   2
  -4  14  -4 3092.32 573.478   3
  -4  14  -4 3652.73 884.481   1
  14   4   4 2450.25 848.833   2
  -4  14  -6 1259.59 509.532   3
  -4  14  -6 2320.33 746.644   1
  14   4   6 2094.46 1057.87   2
  -4  14  -8 3585.02 871.843   3
  14   4   8 4789.16 1350.53   2
  -4  14  -8 4382.84 1052.29   1
  -4  14 -10 1918.90 777.377   3
  14   4  10 1686.75 875.825   2
  -4  14 -10 1289.42 658.410   1
  -4  14 -12 7352.35 1492.63   3
  14   4  12 10195.2 2161.10   2
  -4  14 -12 8116.96 1593.38   1
  -4  14 -14 4936.14 1404.49   3
  14   4  14 5024.27 1671.01   2
  -4  14 -14 7544.63 1569.60   1
  -4  14 -16 3829.16 1418.95   3
  14   4  16 3169.06 1526.14   2
  -4  14 -16 2897.54 1250.55   1
  -5  14  13 17278.2 2551.95   2
  -5  14  11 19755.7 2505.12   2
 -14  -5 -11 20026.3 2982.59   1
  -5  14   9 12758.6 1462.27   1
  -5  14   9 13753.6 1889.87   2
 -14  -5  -7 36747.2 3800.07   1
  -5  14   7 29748.3 2303.00   1
  -5  14   7 30494.6 2574.63   2
 -14  -5  -5 21657.8 2906.48   1
  -5  14   5 17185.0 1758.09   1
  -5  14   5 20884.6 1926.48   2
  -5  14   3 11341.7 1078.39   3
  -5  14   3 11541.4 1476.61   1
  -5  14   1 10386.6 872.585   3
  14   5  -1 12220.7 1438.86   2
  -5  14  -1 9935.15 1400.33   1
  14   5   1 10708.1 1501.32   2
  -5  14  -3 10291.3 1461.94   1
  14   5   3 12198.8 1791.88   2
  -5  14  -5 17428.3 1678.20   3
  -5  14  -5 17013.3 1913.83   1
  14   5   5 17455.9 2309.03   2
  -5  14  -7 30282.7 2460.44   3
  -5  14  -7 33098.0 2774.59   1
  14   5   7 30756.7 3296.62   2
  -5  14  -9 18155.3 2106.78   3
  -5  14  -9 17836.7 2139.71   1
  14   5   9 13730.7 2362.41   2
  -5  14 -11 18700.9 2389.43   3
  -5  14 -11 21759.2 2479.63   1
  14   5  11 14524.1 2577.94   2
  -5  14 -13 16690.4 2447.17   3
  -5  14 -13 17451.2 2400.08   1
  14   5  13 15737.7 2802.14   2
  -5  14 -15 4110.20 1296.63   3
  14   5  15 6414.61 1984.09   2
  -5  14 -15 6154.29 1573.02   1
  -5  14 -17-583.213 776.800   3
  -6  14  12 3475.60 1119.03   2
  -6  14  10 8217.57 1508.43   2
  -6  14   8 8502.84 1392.35   2
  -6  14   8 8566.74 1242.40   1
  -6  14   6 10320.6 1369.62   1
  -6  14   6 14385.7 1587.09   2
  -6  14   4 17575.9 1852.41   1
  -6  14   2 2629.80 521.484   3
  -6  14   2 2487.76 744.477   1
  14   6   0 4398.14 963.194   2
  -6  14   0 3600.46 890.224   1
  -6  14  -2 2180.98 735.408   1
  14   6   2 2896.54 961.016   2
  -6  14  -4 14767.6 1799.52   1
  14   6   4 19329.6 2371.10   2
  -6  14  -6 6301.14 1161.31   1
  14   6   6 10244.4 1862.59   2
  -6  14  -8 9588.62 1539.77   3
  14   6   8 10288.2 1984.49   2
  -6  14  -8 7822.94 1407.25   1
  -6  14 -10 8770.26 1598.03   3
  14   6  10 8755.70 2050.03   2
  -6  14 -10 6903.69 1393.10   1
  -6  14 -12 3226.63 1127.09   3
  14   6  12 3238.49 1423.22   2
  -6  14 -12 3479.12 1236.39   1
  -6  14 -14 1138.75 1032.68   3
  14   6  14 1918.79 1173.50   2
  -6  14 -14 3040.34 1234.81   1
  -6  14 -16 1599.09 983.415   1
  -6  14 -16-299.494 1119.82   3
  14   6  16 1581.45 1197.59   2
  -7  14   9-91.4789 400.516   2
  -7  14   7 1323.74 677.539   1
  -7  14   7 977.891 448.019   2
  -7  14   5 3846.63 755.270   2
  -7  14   5 3179.14 861.970   1
  -7  14   3 2341.31 696.634   1
  14   7  -1 6735.38 1200.09   2
  -7  14   1 4889.53 1020.49   1
  -7  14  -1 3827.24 978.102   1
  14   7   1 5352.40 1132.72   2
  -7  14  -3 711.044 524.047   1
  14   7   3 1184.24 718.254   2
  -7  14  -5 1028.25 562.037   1
  14   7   5 2534.87 906.141   2
  14   7   7 215.333 569.018   2
  -7  14  -7 718.983 564.073   1
  -7  14  -9 1542.35 790.691   3
  14   7   9 207.421 780.810   2
  -7  14  -9 780.572 609.941   1
  -7  14 -11 2635.55 1016.60   3
  14   7  11 3332.16 1308.00   2
  -7  14 -11 3230.20 1063.96   1
  -7  14 -13 1646.14 904.849   1
  -7  14 -13 1195.73 879.006   3
  14   7  13 2858.20 1338.00   2
  -7  14 -15 1202.28 1027.16   1
  -7  14 -15 1424.70 927.703   3
  14   7  15 1108.50 869.679   2
  -7  14 -17-62.0605 716.573   1
  -7  14 -17 1702.31 1115.50   3
  -8  14   8 135.088 384.664   1
  -8  14   8-22.9597 304.141   2
  -8  14   6 14637.7 1848.99   1
  -8  14   6 16621.2 1524.77   2
  -8  14   4 31386.6 2709.32   1
  -8  14   2 912.640 662.157   1
  14   8   0 2662.51 861.148   2
  -8  14   0 3225.02 973.999   1
  -8  14  -2 171.832 501.604   1
  14   8   2-189.355 436.164   2
  -8  14  -4 34494.6 2978.85   1
  14   8   4 31957.7 3177.45   2
  -8  14  -6 20665.7 2386.78   1
  14   8   6 17089.5 2524.75   2
  14   8   8 551.758 808.300   2
  -8  14  -8-94.9443 627.318   1
  -8  14 -10 2240.58 1032.31   3
  14   8  10 1691.27 1144.98   2
  -8  14 -10 520.707 488.575   1
  -8  14 -12 4083.79 1296.09   1
  -8  14 -12 2506.07 1028.96   3
  14   8  12 1960.27 1235.82   2
  -8  14 -14 1872.01 1066.90   1
  -8  14 -14 2777.59 1265.35   3
  14   8  14 430.613 802.326   2
  -8  14 -16 916.604 793.628   1
  -8  14 -16 2499.10 1489.12   3
  -9  14   7 7306.21 1367.69   1
  -9  14   5 17417.1 2067.70   1
  -9  14   3 17809.4 2092.56   1
  -9  14   1 2580.56 938.136   1
  14   9   1 1800.97 786.680   2
  -9  14  -1 381.387 418.335   1
  -9  14  -3 22698.1 2493.97   1
  14   9   3 17212.0 2333.24   2
  -9  14  -5 21182.2 2443.89   1
  14   9   5 16776.6 2440.82   2
  14   9   7 5134.98 1517.72   2
  -9  14  -7 7537.85 1531.25   1
  -9  14  -9 9101.23 1768.70   1
  14   9   9 6384.30 1724.73   2
  -9  14 -11 7341.43 1716.75   1
  -9  14 -11 6728.27 1650.84   3
  14   9  11 7221.81 1951.46   2
  -9  14 -13 6296.20 1770.43   1
  -9  14 -13 10927.3 2214.92   3
  14   9  13 6982.13 1952.94   2
  -9  14 -15 5354.95 1834.10   1
  -9  14 -15 8018.18 2103.36   3
  14   9  15 8032.93 2310.42   2
  -9  14 -17 363.794 804.499   1
 -10  14   8 2284.49 798.619   1
 -10  14   6 5528.10 1217.74   1
 -10  14   4 5874.03 1245.99   1
 -10  14   2 760.895 633.252   1
 -10  14   0 1952.32 857.240   1
  14  10   0 2795.78 918.518   2
  14  10   2 1637.41 750.479   2
 -10  14  -2 1892.81 846.783   1
 -10  14  -4 6516.83 1451.85   1
  14  10   4 5968.39 1565.41   2
 -10  14  -6 8620.47 1650.77   1
  14  10   6 7127.20 1719.92   2
 -10  14  -8 4036.32 1203.34   1
  14  10   8 4204.51 1474.53   2
 -10  14 -10 5223.35 1389.36   1
  14  10  10 5436.64 1765.00   2
 -10  14 -12 9197.79 2058.98   1
 -10  14 -12 8451.30 2150.16   3
  14  10  12 5548.77 1800.47   2
 -10  14 -14 6934.27 1927.23   1
 -10  14 -14 6558.31 1942.67   3
  14  10  14 4496.99 1863.02   2
 -10  14 -16 3073.30 1618.77   3
 -10  14 -16 242.764 803.355   1
 -14 -11 -15 2881.01 1639.19   3
 -11  14   7 8634.43 1582.01   1
 -11  14   5 10860.8 1752.89   1
 -11  14   3 5535.88 1286.16   1
 -11  14   1 402.043 584.231   1
  14  11   1 271.044 446.758   2
 -11  14  -1 557.920 580.782   1
 -11  14  -3 6515.54 1386.20   1
  14  11   3 7484.35 1649.97   2
 -11  14  -5 11335.3 2000.43   1
  14  11   5 13562.6 2260.73   2
 -11  14  -7 6853.39 1614.41   1
  14  11   7 8006.80 1937.02   2
 -11  14  -9 1352.72 795.079   1
  14  11   9 1175.66 930.449   2
 -11  14 -11-44.3414 702.107   1
  14  11  11-940.822 757.174   2
 -11  14 -13 223.123 859.790   1
 -11  14 -13 2098.98 1287.38   3
  14  11  13 639.621 1197.40   2
 -11  14 -15-397.307 846.866   3
 -11  14 -15-412.981 1208.39   1
 -12  14   6 8266.46 1626.27   1
 -12  14   4 12327.1 1998.11   1
 -12  14   2 3772.43 1201.31   1
  14  12   0 11371.9 1787.38   2
 -12  14   0 7694.15 1656.08   1
  14  12   2 3058.14 1088.98   2
 -12  14  -2 3642.57 1257.59   1
 -12  14  -4 13214.5 2170.78   1
  14  12   4 14176.9 2290.70   2
 -12  14  -6 7633.54 1798.21   1
  14  12   6 8243.96 1864.59   2
 -12  14  -8 4120.82 1305.50   1
  14  12   8 5148.90 1652.49   2
 -12  14 -10 1086.07 804.615   1
  14  12  10 1535.11 833.859   2
 -12  14 -12 470.627 631.657   1
  14  12  12 1697.30 1191.71   2
 -12  14 -14 3671.43 1645.33   3
 -12  14 -14-1784.10 1411.97   1
 -14 -13 -15 243.013 904.646   3
 -13  14   7 12283.0 1978.66   1
 -13  14   5 20906.9 2717.57   1
 -13  14   3 17722.2 2615.76   1
 -13  14   1 1645.10 848.993   1
  14  13   1 2598.31 987.348   2
 -13  14  -1 1995.52 1017.34   1
 -13  14  -3 19060.3 2708.91   1
  14  13   3 21867.1 2757.93   2
 -13  14  -5 17356.7 2686.58   1
  14  13   5 20459.1 2842.38   2
 -13  14  -7 11334.4 2223.63   1
  14  13   7 14085.3 2541.55   2
 -13  14  -9 4384.69 1512.37   1
  14  13   9 4034.38 1522.38   2
 -13  14 -11 4315.48 1606.89   1
  14  13  11 3283.10 1556.09   2
 -13  14 -13 160.992 919.891   1
  14  13  13 1411.05 1242.67   2
 -14 -14 -14 1721.50 1287.11   3
 -14  14   6 21123.9 2770.57   1
 -14  14   4 32103.3 3485.63   1
 -14  14   2 27052.2 3235.19   1
 -14  14   0 31431.2 3573.27   1
  14  14   2 25316.6 2960.68   2
 -14  14  -2 30652.6 3508.83   1
  14  14   4 33173.9 3590.51   2
 -14  14  -4 28448.6 3496.74   1
 -14  14  -6 21546.3 3125.35   1
  14  14   6 22178.9 3185.82   2
 -14  14  -8 9510.08 2162.87   1
  14  14   8 14957.5 2685.30   2
 -14  14 -10 4619.25 1533.62   1
  14  14  10 6661.31 1974.85   2
 -14  14 -12 4488.26 1635.71   1
  14  14  12 9326.20 2330.63   2
 -14  14 -14 4930.61 2211.63   3
 -15  14 -11 1416.97 1190.49   1
  14  15  11 191.933 748.811   2
 -15  14  -9-1842.17 1349.93   1
  14  15   9 1233.57 1007.25   2
 -15  14  -7 1074.35 676.351   1
  14  15   7 3663.35 1460.62   2
 -15  14  -5 4467.77 1572.40   1
  14  15   5 5575.68 1581.14   2
  14  15   3 3783.83 1234.72   2
 -15  14  -3 2891.24 1194.50   1
  14  15   1 6163.91 1466.60   2
 -15  14  -1 3751.23 1333.27   1
 -15  14   1 3619.57 1401.06   1
 -15  14   3 2915.91 1191.51   1
 -15  14   5 3530.56 1236.16   1
 -15  14   7 3352.01 1165.28   1
 -15  13 -12 1866.15 1087.30   1
  13  15  12 1389.03 1306.90   2
 -15  13 -10 263.110 701.537   1
  13  15  10-115.292 719.446   2
 -15  13  -8 1774.27 938.554   1
  13  15   8 858.942 888.730   2
 -15  13  -6 6457.07 1730.30   1
  13  15   6 8483.46 1991.42   2
 -15  13  -4 3936.61 1404.29   1
  13  15   4 7139.04 1753.44   2
  13  15   2 10537.7 1873.69   2
 -15  13  -2 12952.8 2302.34   1
 -15  13   0 19522.9 2829.86   1
 -15  13   2 15028.6 2444.02   1
 -15  13   4 2231.91 994.638   1
 -15  13   6 6459.20 1582.90   1
 -15  12 -13-3.42111 759.338   1
 -15  12 -11 4480.67 1671.84   1
  12  15  11 3769.06 1610.78   2
 -15  12  -9 1568.25 1169.15   1
  12  15   9 2011.18 1286.42   2
 -15  12  -7-158.017 781.825   1
  12  15   7 194.610 730.508   2
 -15  12  -5 2396.23 1135.09   1
  12  15   5 3806.46 1244.14   2
  12  15   3 11588.2 2075.29   2
 -15  12  -3 12106.9 2367.69   1
  12  15   1 606.082 708.694   2
 -15  12  -1 1087.94 874.948   1
 -15  12   1 1490.44 990.282   1
 -15  12   3 13605.9 2273.69   1
 -15  12   5 4988.83 1396.20   1
 -15  12   7-440.371 701.690   1
 -15  11 -14 309.917 806.085   1
 -15  11 -12 4760.13 1679.55   1
  11  15  12 6642.17 2103.93   2
 -15  11 -10 3571.54 1713.73   1
  11  15  10 1779.66 1235.79   2
 -15  11  -8 2024.64 904.754   1
  11  15   8 2005.91 975.230   2
 -15  11  -6 5406.31 1595.78   1
  11  15   6 8699.13 1885.33   2
 -15  11  -4 22997.4 3117.19   1
  11  15   4 28940.3 3233.77   2
  11  15   2 9934.55 1856.29   2
 -15  11  -2 10309.1 2069.22   1
 -15  11   0 4094.29 1336.61   1
 -15  11   2 8106.13 1793.89   1
 -15  11   4 21402.9 2753.99   1
 -15  11   6 5189.20 1310.52   1
 -15  11   8 1219.74 544.203   1
 -11 -15 -12 4958.01 1580.03   3
  11  15 -14 1479.73 1000.20   1
 -15  10 -15 1787.90 1553.13   1
  10  15  13 5982.89 1972.65   2
 -15  10 -13 3456.50 1595.29   1
 -15  10 -11 6998.91 2028.89   1
  10  15  11 6306.66 1871.82   2
 -15  10  -9 5501.29 1747.43   1
  10  15   9 3928.83 1442.67   2
 -15  10  -7 2846.13 1320.98   1
  10  15   7 343.672 645.408   2
 -15  10  -5 793.766 815.991   1
  10  15   5 391.926 533.867   2
  10  15   3 3143.37 1061.04   2
 -15  10  -3 1751.00 1038.95   1
  10  15   1 11344.4 1806.87   2
 -15  10  -1 11479.8 2078.43   1
 -15  10   1 12656.8 2152.41   1
 -15  10   3 4127.19 1158.38   1
 -15  10   5 1570.07 720.779   1
 -15  10   7 2306.03 947.002   1
 -10 -15 -11 5920.29 1635.88   3
  10  15 -13 3734.70 1120.15   1
 -10 -15 -13 630.385 740.455   3
 -15   9 -16 1378.58 1099.84   1
   9  15  14 5559.79 1891.01   2
 -15   9 -14 2347.84 1217.82   1
   9  15  12 8578.79 2268.90   2
 -15   9 -12 8897.95 2309.61   1
 -15   9 -10 5137.88 1700.66   1
   9  15  10 1951.58 997.686   2
 -15   9  -8 1547.95 898.358   1
   9  15   8 1699.61 963.140   2
 -15   9  -6 10656.6 2106.35   1
   9  15   6 9976.27 1916.70   2
 -15   9  -4 18226.2 2658.03   1
   9  15   4 15718.1 2264.53   2
 -15   9  -2 19434.9 2750.73   1
   9  15   2 19926.3 2416.31   2
 -15   9   0 2584.59 1004.20   1
 -15   9   2 19401.6 2596.95   1
 -15   9   4 14935.2 2236.98   1
  15  -9   4 16237.8 1555.99   2
 -15   9   6 9094.99 1752.06   1
 -15   9   8 2568.12 937.575   1
  -9 -15 -10 5773.26 1460.80   3
   9  15 -12 11797.4 2019.69   1
  -9 -15 -12 9134.34 1872.77   3
  -9 -15 -14 5418.24 1664.31   3
   9  15 -14 3707.58 1243.12   1
 -15   8 -15 633.035 667.941   1
   8  15  15 1888.30 1348.22   2
   8  15  13 3733.49 1726.34   2
 -15   8 -13 2612.40 1451.57   1
   8  15  11 1856.00 1154.89   2
 -15   8 -11 181.503 726.476   1
 -15   8  -9 1282.06 910.333   1
   8  15   9 3085.21 1173.93   2
 -15   8  -7-392.724 684.224   1
   8  15   7 955.688 715.133   2
 -15   8  -5 309.144 804.360   1
   8  15   5 432.028 728.127   2
 -15   8  -3 3030.43 1119.63   1
   8  15   3 3014.66 1000.84   2
   8  15   1 2533.84 842.870   2
 -15   8  -1 3636.39 1352.22   1
 -15   8   1 2350.03 1037.91   1
 -15   8   3 2656.29 1177.76   1
  15  -8   3 1374.11 457.031   2
  15  -8   5-98.0012 350.343   2
 -15   8   5-110.046 671.013   1
  15  -8   7 596.038 461.256   2
 -15   8   7 1094.18 742.251   1
  -8 -15  -9 2152.12 1047.20   3
   8  15 -11 1409.30 929.594   1
  -8 -15 -11 2147.49 982.007   3
  -8 -15 -13 1137.40 838.946   3
   8  15 -13 1349.22 892.496   1
   8  15 -15 3041.60 1107.47   1
  15  -8  15 1668.06 1011.44   2
 -15   7 -16-692.891 1127.99   1
 -15   7 -14 1952.53 1115.42   1
   7  15  14 2598.80 1572.68   2
 -15   7 -12 5654.24 1821.00   1
   7  15  12 5559.18 1689.27   2
   7  15  10 1053.26 881.745   2
 -15   7 -10 1548.08 1069.54   1
   7  15   8 7166.77 1624.70   2
 -15   7  -8 8267.77 1896.36   1
 -15   7  -6 20355.1 2792.64   1
   7  15   6 17287.4 2485.44   2
 -15   7  -4 9872.87 2025.78   1
   7  15   4 5877.98 1372.19   2
 -15   7  -2 22062.2 2808.89   1
   7  15   2 19067.9 2267.75   2
 -15   7   0 6651.87 1593.52   1
  15  -7   2 18059.8 1391.27   2
 -15   7   2 18282.8 2438.94   1
 -15   7   4 7477.49 1582.89   1
  15  -7   4 7656.41 1127.06   2
  15  -7   6 13046.1 1622.63   2
 -15   7   6 18985.0 2476.51   1
  -7 -15  -8 7285.31 1312.68   3
  15  -7   8 5445.93 1184.38   2
 -15   7   8 6119.51 1386.63   1
   7  15 -10 1110.60 674.870   1
  -7 -15 -10 2254.54 899.637   3
  15  -7  10 2172.23 987.843   2
   7  15 -12 7774.83 1613.60   1
  -7 -15 -12 6060.86 1515.11   3
  15  -7  12 3156.94 1117.81   2
  -7 -15 -14 2570.34 1200.33   3
   7  15 -14 4476.85 1274.43   1
  15  -7  14 1722.15 955.674   2
  15  -7  16 1651.01 1101.03   2
 -15   6 -15 1528.28 1101.33   1
   6  15  15 1695.45 1234.50   2
 -15   6 -13 3938.38 1368.37   1
   6  15  13 9026.61 2230.20   2
 -15   6 -11 1119.81 922.241   1
   6  15  11 3133.49 1297.64   2
 -15   6  -9 3929.50 1406.28   1
   6  15   9 3314.55 1346.49   2
   6  15   7 9997.01 1889.63   2
 -15   6  -7 8436.63 1842.47   1
 -15   6  -5 21258.9 2842.23   1
   6  15   5 21757.5 2666.51   2
   6  15   3 7553.32 1529.24   2
 -15   6  -3 9500.68 1861.12   1
   6  15   1 9844.63 1578.32   2
 -15   6  -1 7468.36 1627.18   1
 -15   6   1 9736.28 1787.36   1
  15  -6   1 9371.81 809.930   2
 -15   6   3 4077.17 1126.14   1
  15  -6   3 6034.47 944.034   2
  -6 -15  -5 22741.4 1895.25   3
  15  -6   5 19677.3 1962.31   2
 -15   6   5 19527.8 2487.02   1
  -6 -15  -7 12083.0 1523.58   3
  15  -6   7 7737.62 1363.27   2
 -15   6   7 9309.33 1764.32   1
   6  15  -9 3728.14 1108.26   1
  -6 -15  -9 5092.68 1173.74   3
  15  -6   9 2730.06 965.786   2
 -15   6   9 4532.68 1208.03   1
  -6 -15 -11 2553.17 920.099   3
   6  15 -11 4343.26 1270.07   1
  15  -6  11 1674.76 810.173   2
  -6 -15 -13 7721.35 1624.87   3
   6  15 -13 7892.59 1614.29   1
  15  -6  13 7712.08 1786.57   2
  15  -6  15 2001.99 1109.54   2
  -6 -15 -15 1490.62 944.902   3
   6  15 -15 2629.99 1087.18   1
  15  -6  17-466.361 894.077   2
 -15   5 -16 2014.79 1273.95   1
   5  15  16 3012.71 1574.46   2
 -15   5 -14 2046.63 1080.75   1
   5  15  14 533.871 834.897   2
 -15   5 -12 2642.58 1196.20   1
   5  15  12 3911.29 1428.15   2
 -15   5 -10 1559.83 928.000   1
   5  15  10 1415.76 902.672   2
 -15   5  -8 1698.25 1081.99   1
   5  15   8 82.7271 633.734   2
 -15   5  -6 478.694 577.438   1
   5  15   6 683.260 800.317   2
 -15   5  -4 318.055 550.490   1
   5  15   4 850.087 597.979   2
   5  15   2 714.157 657.882   2
 -15   5  -2 506.935 692.248   1
 -15   5   0 2432.82 971.896   1
  15  -5   0 3501.72 325.770   2
 -15   5   2 1069.87 507.661   1
  15  -5   2 691.766 352.384   2
  -5 -15  -4 867.303 483.351   3
  15  -5   4 1410.27 632.043   2
 -15   5   4 1444.59 834.108   1
  -5 -15  -6 2353.12 646.421   3
  15  -5   6 1881.59 733.337   2
 -15   5   6 2015.35 906.171   1
   5  15  -8 1160.55 736.212   1
  -5 -15  -8 1399.67 625.886   3
  15  -5   8 503.869 558.733   2
 -15   5   8 210.717 517.165   1
  -5 -15 -10 1984.65 789.504   3
   5  15 -10 361.872 576.313   1
  15  -5  10 1888.17 893.928   2
  -5 -15 -12 1956.09 965.002   3
   5  15 -12 3425.86 1063.77   1
  15  -5  12 2352.45 1016.67   2
  -5 -15 -14 861.561 630.748   3
  15  -5  14 1011.70 774.362   2
  15  -5  16-8.74950 811.323   2
 -15   4 -15 1031.58 865.155   1
   4  15  15 983.119 900.112   2
 -15   4 -13 2697.95 1374.46   1
   4  15  13 2323.74 1278.24   2
 -15   4 -11-130.628 794.473   1
   4  15  11 1620.11 938.424   2
 -15   4  -9 1133.90 846.882   1
   4  15   9 510.208 621.885   2
 -15   4  -7 15039.9 2427.98   1
   4  15   7 18405.2 2508.13   2
 -15   4  -5 42974.0 3969.15   1
   4  15   5 39869.5 3455.27   2
 -15   4  -3 20932.6 2718.48   1
   4  15   3 23044.6 2450.08   2
   4  15   1 1659.92 776.163   2
 -15   4  -1 2112.12 878.005   1
 -15   4   1 1268.21 733.558   1
  15  -4   1 570.400 295.204   2
  -4 -15  -3 19059.2 1074.85   3
  15  -4   3 19670.4 1805.85   2
 -15   4   3 19452.2 2477.92   1
 -15   4   5 36752.0 3464.77   1
  -4 -15  -5 42679.4 2201.10   3
  15  -4   5 40281.9 2935.95   2
  -4 -15  -7 14196.0 1475.34   3
   4  15  -7 13251.6 1878.30   1
 -15   4   7 14948.5 2134.89   1
  15  -4   7 11144.5 1657.73   2
  -4 -15  -9 787.403 501.970   3
   4  15  -9 592.438 590.296   1
  15  -4   9 977.466 657.180   2
  -4 -15 -11 2430.39 825.942   3
   4  15 -11 4149.09 1205.97   1
  15  -4  11 4030.28 1320.26   2
  -4 -15 -13 1592.54 822.829   3
   4  15 -13 1083.69 803.531   1
  15  -4  13 1343.70 946.446   2
  -4 -15 -15 3156.47 1284.48   3
  15  -4  15 1321.34 850.388   2
   4  15 -15 2100.16 973.681   1
  15  -4  17 892.405 701.699   2
 -15   3 -16 4701.79 1800.96   1
   3  15  16 1738.85 1132.79   2
   3  15  14 3564.01 1489.94   2
 -15   3 -14 2294.63 1189.30   1
 -15   3 -12 4004.37 1598.66   1
   3  15  12 557.985 601.523   2
 -15   3 -10 1878.08 877.583   1
   3  15  10 1762.46 840.718   2
 -15   3  -8 41.9945 541.864   1
   3  15   8 124.541 577.309   2
 -15   3  -6 4224.76 1359.77   1
   3  15   6 2124.34 937.385   2
 -15   3  -4 4347.25 1383.91   1
   3  15   4 8889.93 1551.84   2
   3  15   2 4718.49 1122.43   2
 -15   3  -2 4115.83 1138.08   1
  15  -3   0 6278.95 703.800   2
 -15   3   0 3751.44 1237.24   1
 -15   3   2 1995.78 921.683   1
  15  -3   2 4004.79 784.354   2
  -3 -15  -4 6453.40 645.791   3
   3  15  -4 5690.26 1152.23   1
  15  -3   4 8478.51 1304.47   2
 -15   3   4 9138.86 1756.47   1
   3  15  -6 4455.39 1114.46   1
 -15   3   6 2290.42 1019.05   1
  15  -3   6 2807.00 908.951   2
  -3 -15  -6 2379.38 538.321   3
 -15   3   8 681.664 431.902   1
  -3 -15  -8 942.752 500.179   3
   3  15  -8 1391.16 764.768   1
  15  -3   8-306.694 545.612   2
  -3 -15 -10 2770.81 832.741   3
  15  -3  10 197.252 554.430   2
  -3 -15 -12 1294.89 694.379   3
   3  15 -12 2716.51 1066.81   1
  15  -3  12 1303.14 871.437   2
  -3 -15 -14 3169.01 1090.36   3
  15  -3  14 4724.07 1538.40   2
   3  15 -14 5170.54 1217.27   1
  15  -3  16 3429.27 1521.29   2
   3  15 -16 3410.40 1086.63   1
   2  15  17 1251.96 1207.06   2
 -15   2 -15 2483.30 1306.49   1
   2  15  15 2271.94 1385.98   2
   2  15  13 586.279 944.987   2
 -15   2 -13 1798.46 992.482   1
   2  15  11 9221.57 1953.70   2
 -15   2 -11 11348.7 2344.24   1
   2  15   9 1380.46 584.561   1
   2  15   9 1641.09 955.170   2
 -15   2  -7 6916.85 1658.93   1
   2  15   7 7286.67 1511.07   2
 -15   2  -5 22708.0 2947.15   1
   2  15   5 20163.3 2364.69   2
 -15   2  -3 26145.1 3051.56   1
   2  15   3 24416.7 2434.23   2
 -15   2  -1 8316.98 1679.25   1
   2  15  -1 7483.51 1241.25   1
 -15   2   1 6782.07 1510.86   1
  15  -2   1 7672.84 979.438   2
   2  15  -3 27463.2 2470.81   1
 -15   2   3 28888.9 3089.54   1
  15  -2   3 26998.0 2228.77   2
  -2 -15  -5 25704.9 1470.83   3
   2  15  -5 26558.0 2533.27   1
  15  -2   5 21015.1 2230.53   2
 -15   2   5 20989.1 2581.10   1
  -2 -15  -7 9614.37 1134.51   3
   2  15  -7 10884.5 1648.63   1
  15  -2   7 7509.14 1463.45   2
 -15   2   7 7880.59 1601.94   1
  -2 -15  -9 2205.73 730.175   3
   2  15  -9 4255.62 1146.28   1
  15  -2   9 1918.68 795.184   2
  -2 -15 -11 8849.67 1459.86   3
   2  15 -11 9504.58 1573.24   1
  15  -2  11 8738.36 1789.06   2
  -2 -15 -13 2476.46 949.133   3
  15  -2  13 3365.48 1250.27   2
   2  15 -13 2137.85 937.616   1
  -2 -15 -15 3287.82 1211.55   3
  15  -2  15 2596.52 1177.58   2
   2  15 -15 2696.54 979.352   1
  15  -2  17 3057.33 1376.63   2
   1  15  16 1051.85 931.996   2
 -15   1 -14 2.92694 743.996   1
   1  15  14 501.951 821.811   2
 -15   1 -12 2553.04 1244.54   1
   1  15  12 3140.68 1340.56   2
 -15   1 -10 12302.9 2330.88   1
   1  15  10 6599.27 1612.93   2
   1  15   8 4576.89 940.275   1
   1  15   8 4035.93 1247.00   2
 -15   1  -8 3302.03 1187.75   1
   1  15   6 27044.5 2275.70   1
   1  15   6 31229.0 2966.91   2
 -15   1  -6 34157.6 3572.58   1
   1  15   4 49421.1 3177.46   1
 -15   1  -4 56739.1 4548.20   1
   1  15   4 58185.7 3866.50   2
   1  15   2 45070.2 3019.43   1
 -15   1  -2 45176.3 3993.23   1
   1  15   2 45712.6 3225.07   2
   1  15   0 1896.25 728.443   1
 -15   1   0 1038.96 657.757   1
  15  -1   0 1349.79 426.428   2
   1  15  -2 51740.8 3379.59   1
 -15   1   2 44722.8 3897.49   1
 -15   1   2 44856.8 2188.61   2
  15  -1   2 47106.7 2851.32   2
   1  15  -4 58559.6 3633.18   1
  15  -1   4 59967.4 3684.88   2
 -15   1   4 51627.6 4175.24   1
   1  15  -6 32442.9 2661.41   1
 -15   1   6 32740.1 3231.19   1
  15  -1   6 29582.2 2795.26   2
  -1 -15  -8 3901.90 776.725   3
  15  -1   8 2793.24 1026.33   2
  -1 -15 -10 8729.35 1344.18   3
   1  15 -10 11221.9 1687.07   1
  15  -1  10 8151.10 1657.06   2
  -1 -15 -12 4531.52 1117.28   3
  15  -1  12 2397.77 1149.32   2
   1  15 -12 4620.15 1147.32   1
  -1 -15 -14 1301.52 847.111   3
  15  -1  14 795.458 681.330   2
   1  15 -14 632.009 577.538   1
  -1 -15 -16 437.019 749.065   3
  15  -1  16 1015.34 988.078   2
   1  15 -16 251.706 535.575   1
   0  15  17 1018.50 1278.62   2
   0  15  15 1696.86 1116.00   2
 -15   0 -15 1750.53 1292.19   1
 -15   0 -13 7370.80 1880.71   1
   0  15  13 8366.15 1956.09   2
 -15   0 -11 13555.4 2482.43   1
   0  15  11 14062.5 2330.80   2
 -15   0  -9 2953.58 1276.93   1
   0  15   9 5404.80 996.019   1
   0  15   9 6243.28 1523.15   2
   0  15   7 5053.60 968.633   1
 -15   0  -7 4364.24 1338.88   1
   0  15   7 4027.04 1090.32   2
   0  15   5 5588.99 1065.98   1
 -15   0  -5 7913.82 1743.74   1
   0  15   5 7794.65 1409.83   2
 -15   0  -3 43834.5 4027.88   1
   0  15   3 47366.8 3098.04   1
   0  15   3 42316.7 3113.98   2
   0  15   1 6380.04 1176.54   1
 -15   0  -1 6704.06 1543.97   1
 -15   0   1 5975.42 1444.20   1
   0  15  -1 3694.66 973.355   1
 -15   0   1 6685.32 919.896   2
  15   0   1 6142.63 982.613   2
   0  15  -3 46147.9 3126.49   1
 -15   0   3 47782.9 2543.42   2
  15   0   3 46359.5 3143.34   2
 -15   0   3 44774.4 3938.05   1
 -15   0   5 4194.86 1229.48   1
   0  15  -5 8579.57 1377.05   1
  15   0   5 5916.67 1301.29   2
   0  15  -7 4405.97 1109.85   1
  15   0   7 4450.59 1189.73   2
   0  15  -9 5325.82 1198.31   1
  15   0   9 4731.85 1361.48   2
   0  15 -11 17639.2 2087.41   1
  15   0  11 15202.3 2388.56   2
  15   0  13 8631.09 1954.31   2
   0  15 -13 7909.58 1491.10   1
  15   0  15 1415.53 1129.44   2
   0  15 -15 1755.34 708.976   1
  15   0  17 2487.83 1435.60   2
  -1  15  18 2280.06 1167.78   2
  -1  15  16 197.865 719.636   2
 -15  -1 -14 1108.78 858.917   1
  -1  15  14 1842.28 1095.25   2
  -1  15  12 1306.02 913.637   2
 -15  -1 -12 3437.28 1605.72   1
 -15  -1 -10 3359.57 1332.46   1
  -1  15  10 3753.90 1177.63   2
  -1  15   8 808.139 511.176   1
 -15  -1  -8 595.755 693.813   1
  -1  15   8-459.534 746.249   2
  -1  15   6 2235.40 671.465   1
 -15  -1  -6 1353.47 782.005   1
  -1  15   6 1430.22 689.548   2
  -1  15   4 7525.83 1293.55   2
  -1  15   4 7624.27 1189.43   1
 -15  -1  -4 7794.92 1785.05   1
  -1  15   2 31815.5 2412.99   1
 -15  -1  -2 28418.0 3225.79   1
  -1  15   0 20315.4 1959.59   1
 -15  -1   0 23131.8 2842.43   1
  15   1   0 19805.9 1698.96   2
  -1  15  -2 26912.6 2308.05   1
 -15  -1   2 29994.7 2143.05   2
  15   1   2 27688.7 2333.22   2
 -15  -1   2 27604.1 3091.82   1
  -1  15  -4 9616.31 1464.44   1
 -15  -1   4 7881.55 1103.34   2
  15   1   4 7874.56 1407.18   2
 -15  -1   4 8355.18 1695.70   1
  -1  15  -6 3632.03 1054.81   1
  15   1   6 1507.72 779.292   2
  -1  15  -8 82.4979 265.300   3
  -1  15  -8-77.5109 489.356   1
  15   1   8 291.743 447.864   2
  -1  15 -10 3009.15 835.041   3
  -1  15 -10 3875.19 1075.82   1
  15   1  10 3995.67 1324.11   2
  -1  15 -12 3666.22 1069.68   3
  15   1  12 2060.10 1059.98   2
  -1  15 -12 3930.53 1097.95   1
  15   1  14 491.158 578.047   2
  -1  15 -14 1439.86 716.456   1
  15   1  16 157.893 763.483   2
  -1  15 -16 244.466 562.641   1
  -2  15  17-580.721 987.445   2
 -15  -2 -15 1692.07 1045.64   1
  -2  15  15-5.81098 570.972   2
 -15  -2 -13 2580.26 1282.74   1
  -2  15  13 6912.34 1789.88   2
 -15  -2 -11 4399.49 1605.54   1
  -2  15  11 1988.77 905.242   2
 -15  -2  -9 4413.00 1390.70   1
  -2  15   9 2364.87 699.795   1
  -2  15   9 3181.47 1040.91   2
 -15  -2  -7 12363.9 2257.18   1
  -2  15   7 14166.7 1572.10   1
  -2  15   7 12252.7 1788.66   2
 -15  -2  -5 16443.6 2499.58   1
  -2  15   5 20624.7 1898.44   1
  -2  15   5 18253.4 2014.65   2
  -2  15   3 33798.1 2460.48   1
 -15  -2  -3 29303.0 3376.34   1
  -2  15   3 28349.5 2427.43   2
  -2  15   1 43055.4 2854.05   1
 -15  -2  -1 39911.8 3797.12   1
  15   2  -1 42030.9 2485.77   2
 -15  -2   1 33627.7 3509.84   1
  -2  15  -1 41023.9 2847.72   1
  15   2   1 42492.7 2799.87   2
  -2  15  -3 32403.0 2562.15   1
  15   2   3 34432.8 2830.85   2
  -2  15  -5 16370.1 1235.46   3
  -2  15  -5 18281.5 1962.64   1
  15   2   5 20543.4 2390.86   2
  -2  15  -7 10336.2 1194.09   3
  -2  15  -7 12387.5 1682.92   1
  15   2   7 9590.31 1797.61   2
  -2  15  -9 2383.45 729.971   3
  -2  15  -9 3769.22 1029.81   1
  15   2   9 3952.70 1239.99   2
  -2  15 -11 1246.97 641.219   3
  15   2  11 1060.67 821.442   2
  -2  15 -11 1285.89 612.158   1
  -2  15 -13 7028.00 1464.68   3
  15   2  13 5874.62 1646.95   2
  -2  15 -13 3398.67 994.209   1
  15   2  15 1196.43 1153.65   2
  -2  15 -15 2413.32 895.381   1
  -3  15  16 4882.19 1664.45   2
 -15  -3 -14 14815.5 2721.08   1
  -3  15  14 14765.6 2556.42   2
  -3  15  12 20467.6 2810.99   2
 -15  -3 -12 21554.9 3229.55   1
 -15  -3 -10 9479.54 2064.25   1
  -3  15  10 9190.89 1731.40   2
  -3  15   8 11794.7 1416.08   1
 -15  -3  -8 8863.63 1987.08   1
  -3  15   8 9099.06 1592.08   2
  -3  15   6 39181.0 2642.45   1
 -15  -3  -6 34806.9 3777.91   1
  -3  15   6 34899.9 2892.38   2
  -3  15   4 44279.1 2851.28   1
 -15  -3  -4 36495.9 3760.26   1
  -3  15   4 40687.6 2895.88   2
 -15  -3  -2 6832.70 1603.77   1
  -3  15   2 7434.70 1215.48   1
  -3  15   0 9512.59 1382.89   1
  15   3   0 10077.3 1343.14   2
  -3  15  -2 9376.46 1399.67   1
  15   3   2 9586.36 1458.12   2
  -3  15  -4 35120.4 1676.23   3
  -3  15  -4 40974.3 2928.80   1
  15   3   4 39399.8 3284.36   2
  -3  15  -6 32834.3 2067.57   3
  -3  15  -6 35265.2 2777.32   1
  15   3   6 37988.9 3441.79   2
  -3  15  -8 8761.41 1267.21   3
  -3  15  -8 11206.1 1580.73   1
  15   3   8 11265.3 2034.21   2
  -3  15 -10 6774.25 1251.81   3
  15   3  10 5471.23 1534.63   2
  -3  15 -10 10386.9 1619.72   1
  -3  15 -12 20002.0 2394.10   3
  15   3  12 21541.5 3075.47   2
  -3  15 -12 20054.2 2431.32   1
  15   3  14 13270.8 2574.61   2
  -3  15 -14 11383.0 1869.77   1
  15   3  16 5073.27 1863.81   2
  -3  15 -16 2612.25 1068.93   1
  -4  15  15 3149.06 1207.89   2
  -4  15  13 6735.43 1710.17   2
 -15  -4 -13 9767.78 2327.74   1
 -15  -4 -11 8910.68 2121.97   1
  -4  15  11 9194.11 1713.64   2
 -15  -4  -9 15954.5 2665.66   1
  -4  15   9 15723.1 1631.05   1
  -4  15   9 16470.0 2179.95   2
 -15  -4  -7 17191.8 2739.87   1
  -4  15   7 17601.6 1774.90   1
  -4  15   7 17153.8 2029.21   2
 -15  -4  -5 24219.9 3101.50   1
  -4  15   5 23217.8 2067.34   1
  -4  15   5 22178.6 2132.36   2
 -15  -4  -3 3497.93 1136.17   1
  -4  15   3 3323.40 854.762   1
  -4  15   1 12174.4 1528.93   1
 -15  -4  -1 15057.6 2334.60   1
  15   4  -1 13134.2 1515.52   2
  -4  15  -1 15209.4 1757.50   1
  15   4   1 12206.8 1590.95   2
  -4  15  -3 2518.93 426.243   3
  -4  15  -3 2149.56 739.631   1
  15   4   3 1675.15 707.553   2
  -4  15  -5 21371.8 1570.38   3
  -4  15  -5 23811.0 2274.22   1
  15   4   5 21672.4 2586.96   2
  -4  15  -7 18846.8 1769.41   3
  -4  15  -7 22152.8 2260.63   1
  15   4   7 16546.5 2400.00   2
  -4  15  -9 17667.4 1952.31   3
  15   4   9 12669.6 2253.02   2
  -4  15  -9 14613.3 1936.56   1
  -4  15 -11 9927.98 1653.44   3
  15   4  11 8501.94 1980.85   2
  -4  15 -11 12226.1 1867.70   1
  -4  15 -13 6152.66 1493.00   3
  15   4  13 6205.28 1886.24   2
  -4  15 -13 9050.89 1680.96   1
  15   4  15 3841.26 1482.62   2
  -4  15 -15 6927.73 1660.47   1
  -5  15  12 540.026 495.852   2
 -15  -5 -10 4883.75 1618.27   1
  -5  15  10 3096.48 979.597   2
  -5  15   8 9996.42 1342.10   1
 -15  -5  -8 12494.4 2298.46   1
  -5  15   8 10419.3 1610.56   2
 -15  -5  -6 9106.79 2053.57   1
  -5  15   6 7981.84 1228.67   1
  -5  15   6 7781.04 1284.57   2
  -5  15   4 2952.35 772.300   1
  -5  15   2 7966.45 1257.07   1
  15   5   0 3985.53 876.944   2
  -5  15   0 2574.85 775.455   1
  -5  15  -2 10127.6 1469.14   1
  15   5   2 8431.89 1420.29   2
  -5  15  -4 4210.99 697.446   3
  -5  15  -4 5570.87 1137.31   1
  15   5   4 4718.57 1206.91   2
  -5  15  -6 7298.14 1088.05   3
  -5  15  -6 8834.93 1480.38   1
  15   5   6 7708.26 1615.40   2
  -5  15  -8 11337.8 1542.77   3
  15   5   8 8798.01 1818.68   2
  -5  15  -8 11302.3 1711.13   1
  -5  15 -10 4594.43 1112.18   3
  15   5  10 1990.66 1030.61   2
  -5  15 -10 3106.11 963.148   1
  -5  15 -12 260.839 639.969   3
  15   5  12 1356.28 1005.19   2
  -5  15 -12-385.187 736.903   1
  15   5  14 2011.44 1238.30   2
  -5  15 -14 1464.79 992.780   1
  -5  15 -16 1740.76 998.260   1
  15   5  16 830.847 619.291   2
  -6  15  11 2974.25 1057.76   2
  -6  15   9 2172.62 755.503   2
  -6  15   7 9334.07 1389.98   1
  -6  15   7 8629.03 1339.03   2
  -6  15   5 17906.7 1905.11   1
  -6  15   5 16189.0 1651.88   2
  -6  15   3 10472.3 1489.07   1
  15   6  -1 7310.85 1244.02   2
  -6  15   1 6245.57 1129.50   1
  -6  15  -1 5230.50 1070.60   1
  15   6   1 7698.49 1352.92   2
  -6  15  -3 9968.81 1443.57   1
  15   6   3 8050.95 1525.11   2
  -6  15  -5 16580.9 2006.93   1
  15   6   5 18389.6 2460.52   2
  -6  15  -7 8513.70 1358.14   3
  15   6   7 7544.42 1721.59   2
  -6  15  -7 8296.43 1458.53   1
  -6  15  -9 1369.69 679.829   3
  15   6   9 1400.80 780.393   2
  -6  15  -9 860.175 551.710   1
  -6  15 -11 2270.12 874.354   3
  15   6  11 272.875 789.702   2
  -6  15 -13 4928.89 1426.54   3
  15   6  13 7533.54 2072.37   2
  -6  15 -13 5929.23 1566.99   1
  -6  15 -15-271.730 856.462   1
  15   6  15 2007.20 1190.21   2
  -6  15 -17-882.602 969.708   1
  -7  15   8 19192.8 2047.50   1
  -7  15   8 19880.7 2046.44   2
  -7  15   6 40915.6 3053.89   1
  -7  15   6 41820.9 2685.62   2
  -7  15   4 30848.2 2610.67   1
  -7  15   2 8805.46 1397.92   1
  -7  15   0 13759.9 1754.13   1
  15   7   0 13397.7 1746.76   2
  -7  15  -2 10686.1 1618.20   1
  15   7   2 8935.95 1574.81   2
  -7  15  -4 27032.7 2593.88   1
  15   7   4 30149.9 3074.95   2
  -7  15  -6 41516.4 3332.45   1
  15   7   6 41559.8 3926.16   2
  -7  15  -8 18408.6 2240.39   3
  -7  15  -8 21723.8 2480.64   1
  15   7   8 20490.7 2934.44   2
  -7  15 -10 8790.35 1703.73   3
  15   7  10 6452.25 1709.93   2
  -7  15 -10 9105.93 1790.43   1
  -7  15 -12 9454.15 1870.26   3
  15   7  12 9996.15 2323.85   2
  -7  15 -12 8555.16 1862.40   1
  -7  15 -14 8148.28 1876.10   1
  15   7  14 5333.90 1880.09   2
  -7  15 -16 656.231 674.522   1
  -8  15   7 15680.1 1959.58   1
  -8  15   5 12764.9 1766.51   1
  -8  15   3 11838.7 1705.01   1
  -8  15   1 24461.8 2457.55   1
  -8  15  -1 26181.0 2601.44   1
  15   8   1 24215.9 2487.16   2
  -8  15  -3 10042.5 1626.94   1
  15   8   3 9398.64 1676.18   2
  -8  15  -5 10323.1 1712.34   1
  15   8   5 11483.7 2055.40   2
  -8  15  -7 17521.5 2264.09   1
  15   8   7 15551.7 2569.45   2
  -8  15  -9 4850.85 1363.72   3
  15   8   9 2142.18 1076.03   2
  -8  15  -9 5386.19 1434.83   1
  -8  15 -11 2718.97 1250.51   3
  15   8  11 2304.34 1417.13   2
  -8  15 -11 3509.52 1223.54   1
  -8  15 -13 5060.04 1420.54   1
  15   8  13 3431.63 1361.77   2
  -8  15 -15 699.736 764.437   1
  15   8  15 358.468 814.240   2
  -8  15 -17-248.213 829.472   1
  -9  15   8 2327.10 799.367   1
  -9  15   6 2815.39 917.629   1
  -9  15   4 5087.44 1209.91   1
  -9  15   2 17581.7 2174.78   1
  15   9   0 1096.92 731.011   2
  -9  15   0 130.745 407.251   1
  -9  15  -2 13746.0 1952.16   1
  15   9   2 11257.0 1831.66   2
  -9  15  -4 5521.07 1294.85   1
  15   9   4 6414.90 1454.63   2
  15   9   6 2427.24 1140.63   2
  -9  15  -6 3442.80 1115.70   1
  15   9   8 3398.53 1401.66   2
  -9  15  -8 3980.82 1274.49   1
  -9  15 -10 3548.14 1137.72   1
  -9  15 -10 4363.64 1403.15   3
  15   9  10 4193.88 1529.69   2
  -9  15 -12 4118.26 1457.77   1
  -9  15 -12 6977.27 1813.49   3
  15   9  12 6740.08 1968.53   2
  -9  15 -14 2343.26 1196.48   1
  15   9  14 2785.94 1379.97   2
  -9  15 -16-781.888 859.617   1
 -10  15   7 8822.05 1581.89   1
 -10  15   5 7142.55 1402.22   1
 -10  15   3 21128.6 2475.69   1
 -10  15   1 31718.2 3049.70   1
 -10  15  -1 31950.5 3102.30   1
  15  10   1 33200.0 3068.03   2
 -10  15  -3 20765.5 2585.24   1
  15  10   3 19853.6 2546.62   2
  15  10   5 8244.85 1751.89   2
 -10  15  -5 7819.24 1676.88   1
 -10  15  -7 8603.17 1748.50   1
  15  10   7 8269.45 1930.56   2
 -10  15  -9 3465.51 1204.58   1
  15  10   9 5621.82 1773.23   2
 -10  15 -11 7045.97 1720.99   1
 -10  15 -11 11063.2 2242.80   3
  15  10  11 6697.98 2022.13   2
 -10  15 -13 7086.53 1962.35   1
  15  10  13 8490.31 2321.90   2
 -10  15 -15 7361.85 1950.30   1
 -11  15   6 4045.32 1105.57   1
 -11  15   4 9579.48 1754.17   1
 -11  15   2 17284.2 2313.79   1
  15  11   0 9319.76 1626.86   2
 -11  15   0 8918.96 1723.60   1
  15  11   2 13545.2 2079.36   2
 -11  15  -2 16369.9 2315.67   1
 -11  15  -4 11687.1 2005.38   1
  15  11   4 8798.61 1755.99   2
 -11  15  -6 3821.14 1153.83   1
  15  11   6 1936.66 837.446   2
 -11  15  -8 4815.74 1376.76   1
  15  11   8 3482.65 1304.57   2
 -11  15 -10 12457.9 2269.03   1
  15  11  10 7553.26 1977.57   2
 -11  15 -12 6189.57 1806.81   1
  15  11  12 9712.14 2279.08   2
 -11  15 -14 3611.07 1403.52   1
 -12  15   7 11847.8 1975.97   1
 -12  15   5 36471.6 3540.05   1
 -12  15   3 64009.4 4730.43   1
 -12  15   1 28190.8 3113.08   1
 -12  15  -1 23973.7 2879.93   1
  15  12   1 24895.9 2754.51   2
 -12  15  -3 70154.1 5083.24   1
  15  12   3 58864.6 4593.22   2
  15  12   5 41360.4 4035.97   2
 -12  15  -5 38765.9 3885.06   1
 -12  15  -7 15309.5 2481.73   1
  15  12   7 11223.8 2320.44   2
 -12  15  -9 7730.14 1859.57   1
  15  12   9 6425.07 2013.16   2
 -12  15 -11 15423.7 2669.86   1
  15  12  11 11904.6 2585.96   2
 -12  15 -13 4500.41 1578.00   1
  15  12  13 8742.51 2401.56   2
 -13  15   6 14890.7 2315.57   1
 -13  15   4 26709.8 3134.12   1
 -13  15   2 18090.1 2590.56   1
 -13  15   0 20264.5 2776.67   1
 -13  15  -2 16325.1 2540.82   1
  15  13   2 18499.0 2537.12   2
  15  13   4 28272.2 3293.37   2
 -13  15  -4 28521.6 3387.09   1
 -13  15  -6 14216.7 2461.42   1
  15  13   6 12947.9 2447.82   2
 -13  15  -8 13822.8 2459.76   1
  15  13   8 9265.08 2265.83   2
 -13  15 -10 12602.1 2518.19   1
  15  13  10 13248.4 2698.27   2
 -13  15 -12 5799.63 1694.81   1
  15  13  12 6186.41 1948.41   2
 -14  15   5 1835.35 883.420   1
 -14  15   3 380.157 685.613   1
 -14  15   1-450.607 598.640   1
  15  14   1 301.162 612.397   2
 -14  15  -1-767.766 1044.30   1
  15  14   3 2515.00 985.712   2
 -14  15  -3 3647.28 1311.41   1
 -14  15  -5 3875.49 1384.46   1
  15  14   5 1462.85 949.139   2
 -14  15  -7 5640.51 1597.16   1
  15  14   7 5230.87 1504.87   2
 -14  15  -9 5885.54 1892.55   1
  15  14   9 4288.19 1640.37   2
 -14  15 -11 3326.17 1329.90   1
  15  14  11 4651.37 1650.38   2
 -15  15   6 3545.71 1339.72   1
 -15  15   4 2664.74 1177.42   1
 -15  15   2 1461.26 907.907   1
 -15  15   0 1518.80 933.541   1
  15  15   2 2129.18 1042.18   2
 -15  15  -2 2808.97 1172.51   1
 -15  15  -4 97.3357 677.937   1
  15  15   4 1607.04 925.341   2
 -15  15  -6 3095.83 1348.11   1
  15  15   6 3286.27 1348.96   2
 -15  15  -8 1337.52 939.610   1
  15  15   8 1322.94 996.129   2
 -15  15 -10 2858.18 1515.87   1
  15  15  10 3593.24 1658.72   2
 -16  15  -9 11271.6 2574.69   1
  15  16   9 8158.20 2314.69   2
 -16  15  -7 7824.08 2094.03   1
  15  16   7 8022.70 2077.72   2
 -16  15  -5 11849.9 2567.15   1
  15  16   5 10378.8 2200.14   2
  15  16   3 13019.0 2251.48   2
 -16  15  -3 10649.1 2288.69   1
 -16  15  -1 15209.2 2758.32   1
 -16  15   1 14696.7 2702.41   1
 -16  15   3 13786.3 2536.85   1
 -16  15   5 8625.85 2006.54   1
[truncated: 155,487 more chars]
